# Supplementary material for: 4,4,5,5-Tetra­methyl-2-[4-(2-pyrid­yl)phen­yl]-3,4-dihydro­imidazole-1-oxyl-3-oxide
Source: Acta Crystallogr Sect E Struct Rep Online. 2009 Apr 10;65(Pt 5):o1031. doi: 10.1107/S1600536809013221 (PMC2977714; doi:10.1107/S1600536809013221)
Supplement: Supplementary file 1 [file e-65-o1031-sup1.cif]

##############################################################################
###                                                                        ###
###        Electronic paper (Acta Crystallographica Section E)             ###
###                                                                        ###
##############################################################################
#                                                                            #
# This CIF contains the data in a paper accepted for publication in Acta     #
# Crystallographica Section E. It conforms to the requirements of Notes      #
# for Authors for Section E, and has been peer reviewed under the auspices   #
# of the IUCr Commission on Journals.                                        #
#                                                                            #
# Full details of the Crystallographic Information File format               #
# are given in the paper "The Crystallographic Information File (CIF):       #
# a New Standard Archive File for Crystallography" by S. R. Hall, F. H.      #
# Allen and I. D. Brown [Acta Cryst. (1991), A47, 655-685].                  #
#                                                                            #
# The current version of the core CIF dictionary is obtainable from          #
# ftp://ftp.iucr.org/pub/cif_core.dic. The current version number is 2.4.    #
#                                                                            #
# Software is freely available for graphical display of the structure(s) in  #
# this CIF.  For information consult the CIF home page http://www.iucr.org/  #
# cif/home.html                                                              #
#                                                                            #
# This file may be used for bona fide research purposes within the           #
# scientific community so long as proper attribution is given to the journal # 
# article from which it was obtained.                                        #
#                                                                            #
##############################################################################
                                             
data_I
_audit_creation_method     SHELXL-97
_chemical_name_systematic
;
4,4,5,5-Tetramethyl-2-[4-(2-pyridyl)phenyl]-3,4-dihydroimidazole-1-oxyl-3-oxide
;
_chemical_name_common     ?
_chemical_formula_moiety     'C18 H20 N3 O2'
_chemical_formula_sum     'C18 H20 N3 O2'
_chemical_formula_iupac     'C18 H20 N3 O2'
_chemical_formula_weight     310.37
_chemical_melting_point     ?
_symmetry_cell_setting     Monoclinic
_symmetry_space_group_name_H-M     'P 21/c'
loop_
    _symmetry_equiv_pos_as_xyz
    'x, y, z'
    '-x, y+1/2, -z+1/2'
    '-x, -y, -z'
    'x, -y-1/2, z-1/2'
_cell_length_a     8.5150(17)
_cell_length_b     22.286(5)
_cell_length_c     9.1360(18)
_cell_angle_alpha     90.00
_cell_angle_beta     109.45(3)
_cell_angle_gamma     90.00
_cell_volume     1634.8(6)
_cell_formula_units_Z     4
_cell_measurement_reflns_used     2819
_cell_measurement_theta_min     2.99
_cell_measurement_theta_max     25.01
_cell_measurement_temperature     293(2)
_exptl_crystal_description     'block'
_exptl_crystal_colour     'blue'
_exptl_crystal_size_max     0.20
_exptl_crystal_size_mid     0.20
_exptl_crystal_size_min     0.20
_exptl_crystal_density_diffrn     1.261
_exptl_crystal_density_meas     ?
_exptl_crystal_density_method     'not measured'
_exptl_crystal_F_000     660
_exptl_absorpt_coefficient_mu     0.084
_exptl_absorpt_correction_type     Multi-scan
_exptl_absorpt_process_details     '(<i>SADABS</i>; Bruker, 2005)'
_exptl_absorpt_correction_T_min     0.9834
_exptl_absorpt_correction_T_max     0.9834
_exptl_special_details
;
;
_diffrn_ambient_temperature     293(2)
_diffrn_radiation_type     MoK\a
_diffrn_radiation_wavelength     0.71073
_diffrn_radiation_source     'fine-focus sealed tube'
_diffrn_radiation_monochromator     graphite
_diffrn_measurement_device_type     'Bruker SMART APEX CCD'
_diffrn_measurement_method     \w
_diffrn_detector_area_resol_mean     0
_diffrn_reflns_number     12953
_diffrn_reflns_av_R_equivalents     0.0632
_diffrn_reflns_av_sigmaI/netI     0.0497
_diffrn_reflns_theta_min     2.99
_diffrn_reflns_theta_max     25.01
_diffrn_reflns_theta_full     25.01
_diffrn_measured_fraction_theta_max     0.980
_diffrn_measured_fraction_theta_full     0.980
_diffrn_reflns_limit_h_min     -10
_diffrn_reflns_limit_h_max     10
_diffrn_reflns_limit_k_min     -26
_diffrn_reflns_limit_k_max     26
_diffrn_reflns_limit_l_min     -10
_diffrn_reflns_limit_l_max     10
_diffrn_standards_number     0
_diffrn_standards_interval_count     0
_diffrn_standards_interval_time     0
_diffrn_standards_decay_%     0
_refine_special_details
;
Refinement of <i>F</i>^2^ against ALL reflections. The weighted <i>R</i>-factor
<i>wR</i> and goodness of fit <i>S</i> are based on <i>F</i>^2^, conventional
<i>R</i>-factors <i>R</i> are based on <i>F</i>, with <i>F</i> set to zero for
negative <i>F</i>^2^. The threshold expression of <i>F</i>^2^ >
\s(<i>F</i>^2^) is used only for calculating <i>R</i>-factors(gt) <i>etc</i>.
and is not relevant to the choice of reflections for refinement.
<i>R</i>-factors based on <i>F</i>^2^ are statistically about twice as large
as those based on <i>F</i>, and <i>R</i>- factors based on ALL data will be
even larger.
;
_reflns_number_total     2819
_reflns_number_gt     1896
_reflns_threshold_expression     I>2\s(I)
_refine_ls_structure_factor_coef     Fsqd
_refine_ls_matrix_type     full
_refine_ls_R_factor_all     0.1187
_refine_ls_R_factor_gt     0.0698
_refine_ls_wR_factor_gt     0.1278
_refine_ls_wR_factor_ref     0.1463
_refine_ls_goodness_of_fit_ref     1.094
_refine_ls_restrained_S_all     1.094
_refine_ls_number_reflns     2819
_refine_ls_number_parameters     212
_refine_ls_number_restraints     0
_refine_ls_hydrogen_treatment     constr
_refine_ls_weighting_scheme     calc
_refine_ls_weighting_details
         'calc w=1/[\s^2^(Fo^2^)+(0.0512P)^2^+0.5834P] where P=(Fo^2^+2Fc^2^)/3'
_atom_sites_solution_hydrogens     geom
_atom_sites_solution_primary     direct
_atom_sites_solution_secondary     difmap
_refine_ls_shift/su_max     0.000
_refine_ls_shift/su_mean     0.000
_refine_diff_density_max     0.213
_refine_diff_density_min     -0.201
_refine_ls_extinction_method     none
_refine_ls_extinction_coef     ?
loop_
    _atom_type_symbol
    _atom_type_description
    _atom_type_scat_dispersion_real
    _atom_type_scat_dispersion_imag
    _atom_type_scat_source
    'C' 'C' 0.0033 0.0016
                         'International Tables Vol C Tables 4.2.6.8 and 6.1.1.4'
    'H' 'H' 0.0000 0.0000
                         'International Tables Vol C Tables 4.2.6.8 and 6.1.1.4'
    'N' 'N' 0.0061 0.0033
                         'International Tables Vol C Tables 4.2.6.8 and 6.1.1.4'
    'O' 'O' 0.0106 0.0060
                         'International Tables Vol C Tables 4.2.6.8 and 6.1.1.4'
_computing_data_collection     'APEX2 (Bruker, 2007)'
_computing_cell_refinement     'SAINT (Bruker, 2007)'
_computing_data_reduction     'SAINT (Sheldrick, 2008)'
_computing_structure_solution     'SHELXS97 (Sheldrick, 2008)'
_computing_structure_refinement     'SHELXL97 (Sheldrick, 2008)'
_computing_molecular_graphics     'SHELXTL (Sheldrick, 2008)'
_computing_publication_material
;
<i>Mercury</i> (Macrae <i>et al.</i>, 2006) and CAMERON (Watkin <i>et
al.</i>,
1996)
;
loop_
    _atom_site_type_symbol
    _atom_site_label
    _atom_site_fract_x
    _atom_site_fract_y
    _atom_site_fract_z
    _atom_site_U_iso_or_equiv
    _atom_site_adp_type
    _atom_site_calc_flag
    _atom_site_refinement_flags
    _atom_site_occupancy
    _atom_site_disorder_assembly
    _atom_site_disorder_group
    C C1 0.0559(3) 0.57868(12) 0.7773(3) 0.0406(7) Uani d . 1 . .
    C C2 0.3900(3) 0.72221(12) 0.7712(3) 0.0370(6) Uani d . 1 . .
    C C4 0.3958(3) 0.66754(12) 0.6990(3) 0.0432(7) Uani d . 1 . .
    H H4 0.4731 0.6620 0.6483 0.052 Uiso calc R 1 . .
    C C5 0.5033(3) 0.77122(11) 0.7688(3) 0.0377(6) Uani d . 1 . .
    C C6 0.2755(3) 0.72855(12) 0.8480(3) 0.0469(7) Uani d . 1 . .
    H H6 0.2695 0.7646 0.8972 0.056 Uiso calc R 1 . .
    C C7 0.1736(3) 0.62798(11) 0.7782(3) 0.0365(6) Uani d . 1 . .
    C C8 0.2889(3) 0.62182(12) 0.7019(3) 0.0440(7) Uani d . 1 . .
    H H8 0.2939 0.5859 0.6516 0.053 Uiso calc R 1 . .
    C C9 0.1706(3) 0.68223(12) 0.8522(3) 0.0482(8) Uani d . 1 . .
    H H9 0.0959 0.6873 0.9058 0.058 Uiso calc R 1 . .
    C C10 0.7488(3) 0.82333(12) 0.7781(3) 0.0422(7) Uani d . 1 . .
    C C11 0.6108(3) 0.86972(12) 0.7722(3) 0.0412(7) Uani d . 1 . .
    C C12 -0.1592(4) 0.48645(15) 0.7597(4) 0.0699(10) Uani d . 1 . .
    H H12 -0.2267 0.4533 0.7561 0.084 Uiso calc R 1 . .
    C C13 0.8852(4) 0.81846(14) 0.9347(4) 0.0612(9) Uani d . 1 . .
    H H13A 0.8362 0.8120 1.0140 0.092 Uiso calc R 1 . .
    H H13B 0.9490 0.8549 0.9558 0.092 Uiso calc R 1 . .
    H H13C 0.9569 0.7854 0.9333 0.092 Uiso calc R 1 . .
    C C14 0.8263(4) 0.82919(15) 0.6510(4) 0.0671(10) Uani d . 1 . .
    H H14A 0.9077 0.7981 0.6628 0.101 Uiso calc R 1 . .
    H H14B 0.8789 0.8677 0.6585 0.101 Uiso calc R 1 . .
    H H14C 0.7411 0.8254 0.5514 0.101 Uiso calc R 1 . .
    C C15 -0.0669(5) 0.58456(16) 0.8416(5) 0.0849(13) Uani d . 1 . .
    H H15 -0.0773 0.6201 0.8908 0.102 Uiso calc R 1 . .
    C C16 0.6523(4) 0.91381(15) 0.9054(4) 0.0726(11) Uani d . 1 . .
    H H16A 0.5576 0.9390 0.8945 0.109 Uiso calc R 1 . .
    H H16B 0.7450 0.9382 0.9045 0.109 Uiso calc R 1 . .
    H H16C 0.6808 0.8923 1.0017 0.109 Uiso calc R 1 . .
    C C18 0.5432(4) 0.90355(16) 0.6188(4) 0.0720(10) Uani d . 1 . .
    H H18A 0.5157 0.8755 0.5343 0.108 Uiso calc R 1 . .
    H H18B 0.6262 0.9310 0.6094 0.108 Uiso calc R 1 . .
    H H18C 0.4452 0.9254 0.6161 0.108 Uiso calc R 1 . .
    C C19 -0.0414(4) 0.48541(14) 0.6919(4) 0.0678(10) Uani d . 1 . .
    H H19 -0.0351 0.4514 0.6352 0.081 Uiso calc R 1 . .
    C C20 -0.1762(6) 0.53756(18) 0.8335(6) 0.1057(16) Uani d . 1 . .
    H H20 -0.2595 0.5410 0.8779 0.127 Uiso calc R 1 . .
    N N1 0.6539(3) 0.76539(10) 0.7555(3) 0.0437(6) Uani d . 1 . .
    N N2 0.4734(3) 0.82976(10) 0.7821(3) 0.0455(6) Uani d . 1 . .
    N N3 0.0669(3) 0.52930(11) 0.6995(3) 0.0597(7) Uani d . 1 . .
    O O1 0.7257(3) 0.71598(9) 0.7424(3) 0.0689(7) Uani d . 1 . .
    O O2 0.3395(3) 0.85231(9) 0.7914(3) 0.0739(7) Uani d . 1 . .
loop_
    _atom_site_aniso_label
    _atom_site_aniso_U_11
    _atom_site_aniso_U_22
    _atom_site_aniso_U_33
    _atom_site_aniso_U_12
    _atom_site_aniso_U_13
    _atom_site_aniso_U_23
    C1 0.0425(16) 0.0374(17) 0.0416(17) 0.0011(12) 0.0136(14) 0.0010(13)
    C2 0.0350(15) 0.0354(16) 0.0390(16) 0.0010(12) 0.0101(13) 0.0015(12)
    C4 0.0427(16) 0.0451(18) 0.0463(18) -0.0018(13) 0.0209(14) -0.0052(13)
    C5 0.0364(15) 0.0377(17) 0.0398(17) 0.0032(12) 0.0139(13) -0.0007(12)
    C6 0.0516(18) 0.0376(17) 0.0558(19) -0.0034(14) 0.0236(16) -0.0099(14)
    C7 0.0369(15) 0.0352(16) 0.0352(16) -0.0006(11) 0.0089(13) 0.0004(12)
    C8 0.0514(18) 0.0369(16) 0.0439(18) -0.0014(14) 0.0162(15) -0.0075(13)
    C9 0.0455(17) 0.0437(18) 0.063(2) -0.0035(13) 0.0289(16) -0.0064(14)
    C10 0.0409(16) 0.0403(16) 0.0478(18) -0.0064(12) 0.0180(14) -0.0031(13)
    C11 0.0434(16) 0.0317(15) 0.0478(18) -0.0064(12) 0.0141(14) -0.0004(13)
    C12 0.076(2) 0.049(2) 0.096(3) -0.0207(18) 0.044(2) -0.0010(19)
    C13 0.0499(18) 0.063(2) 0.063(2) -0.0012(15) 0.0082(17) 0.0014(17)
    C14 0.086(3) 0.065(2) 0.068(2) -0.0102(18) 0.049(2) -0.0028(17)
    C15 0.117(3) 0.056(2) 0.119(3) -0.034(2) 0.090(3) -0.033(2)
    C16 0.059(2) 0.067(2) 0.089(3) -0.0061(17) 0.021(2) -0.036(2)
    C18 0.068(2) 0.067(2) 0.081(3) 0.0073(18) 0.025(2) 0.0286(19)
    C19 0.065(2) 0.0379(19) 0.106(3) -0.0094(16) 0.036(2) -0.0121(18)
    C20 0.138(4) 0.079(3) 0.147(4) -0.049(3) 0.110(4) -0.036(3)
    N1 0.0433(14) 0.0372(14) 0.0532(16) -0.0005(11) 0.0194(12) -0.0037(11)
    N2 0.0397(14) 0.0350(14) 0.0647(17) 0.0016(11) 0.0212(12) 0.0003(11)
    N3 0.0569(17) 0.0402(16) 0.090(2) -0.0082(12) 0.0358(15) -0.0159(13)
    O1 0.0569(14) 0.0418(13) 0.121(2) 0.0004(10) 0.0471(14) -0.0134(12)
    O2 0.0542(14) 0.0416(13) 0.139(2) 0.0080(11) 0.0504(14) 0.0038(12)
_geom_special_details
;
All e.s.d.'s (except the e.s.d. in the dihedral angle between two l.s. planes)
are estimated using the full covariance matrix. The cell e.s.d.'s are taken
into account individually in the estimation of e.s.d.'s in distances, angles
and torsion angles; correlations between e.s.d.'s in cell parameters are only
used when they are defined by crystal symmetry. An approximate (isotropic)
treatment of cell e.s.d.'s is used for estimating e.s.d.'s involving l.s.
planes.
;
loop_
    _geom_bond_atom_site_label_1
    _geom_bond_atom_site_label_2
    _geom_bond_site_symmetry_2
    _geom_bond_distance
    _geom_bond_publ_flag
    C1 N3 . 1.331(3) ?
    C1 C15 . 1.365(4) ?
    C1 C7 . 1.486(4) ?
    C2 C6 . 1.385(3) ?
    C2 C4 . 1.394(4) ?
    C2 C5 . 1.463(4) ?
    C4 C8 . 1.373(4) ?
    C4 H4 . 0.9300 ?
    C5 N1 . 1.334(3) ?
    C5 N2 . 1.343(3) ?
    C6 C9 . 1.374(4) ?
    C6 H6 . 0.9300 ?
    C7 C8 . 1.388(4) ?
    C7 C9 . 1.389(4) ?
    C8 H8 . 0.9300 ?
    C9 H9 . 0.9300 ?
    C10 N1 . 1.501(3) ?
    C10 C13 . 1.517(4) ?
    C10 C14 . 1.520(4) ?
    C10 C11 . 1.552(4) ?
    C11 N2 . 1.497(3) ?
    C11 C16 . 1.512(4) ?
    C11 C18 . 1.525(4) ?
    C12 C19 . 1.343(4) ?
    C12 C20 . 1.356(5) ?
    C12 H12 . 0.9300 ?
    C13 H13A . 0.9600 ?
    C13 H13B . 0.9600 ?
    C13 H13C . 0.9600 ?
    C14 H14A . 0.9600 ?
    C14 H14B . 0.9600 ?
    C14 H14C . 0.9600 ?
    C15 C20 . 1.387(5) ?
    C15 H15 . 0.9300 ?
    C16 H16A . 0.9600 ?
    C16 H16B . 0.9600 ?
    C16 H16C . 0.9600 ?
    C18 H18A . 0.9600 ?
    C18 H18B . 0.9600 ?
    C18 H18C . 0.9600 ?
    C19 N3 . 1.331(4) ?
    C19 H19 . 0.9300 ?
    C20 H20 . 0.9300 ?
    N1 O1 . 1.284(3) ?
    N2 O2 . 1.274(3) ?
loop_
    _geom_angle_atom_site_label_1
    _geom_angle_atom_site_label_2
    _geom_angle_atom_site_label_3
    _geom_angle_site_symmetry_1
    _geom_angle_site_symmetry_3
    _geom_angle
    _geom_angle_publ_flag
    N3 C1 C15 . . 120.7(3) ?
    N3 C1 C7 . . 116.5(2) ?
    C15 C1 C7 . . 122.6(3) ?
    C6 C2 C4 . . 118.1(2) ?
    C6 C2 C5 . . 120.7(2) ?
    C4 C2 C5 . . 121.2(2) ?
    C8 C4 C2 . . 120.8(3) ?
    C8 C4 H4 . . 119.6 ?
    C2 C4 H4 . . 119.6 ?
    N1 C5 N2 . . 108.7(2) ?
    N1 C5 C2 . . 126.0(2) ?
    N2 C5 C2 . . 125.3(2) ?
    C9 C6 C2 . . 120.8(3) ?
    C9 C6 H6 . . 119.6 ?
    C2 C6 H6 . . 119.6 ?
    C8 C7 C9 . . 117.5(2) ?
    C8 C7 C1 . . 120.9(2) ?
    C9 C7 C1 . . 121.6(2) ?
    C4 C8 C7 . . 121.4(2) ?
    C4 C8 H8 . . 119.3 ?
    C7 C8 H8 . . 119.3 ?
    C6 C9 C7 . . 121.5(3) ?
    C6 C9 H9 . . 119.3 ?
    C7 C9 H9 . . 119.3 ?
    N1 C10 C13 . . 106.1(2) ?
    N1 C10 C14 . . 108.6(2) ?
    C13 C10 C14 . . 109.6(2) ?
    N1 C10 C11 . . 101.6(2) ?
    C13 C10 C11 . . 114.5(2) ?
    C14 C10 C11 . . 115.6(2) ?
    N2 C11 C16 . . 108.4(2) ?
    N2 C11 C18 . . 106.6(2) ?
    C16 C11 C18 . . 109.5(3) ?
    N2 C11 C10 . . 101.5(2) ?
    C16 C11 C10 . . 115.7(2) ?
    C18 C11 C10 . . 114.3(2) ?
    C19 C12 C20 . . 117.6(3) ?
    C19 C12 H12 . . 121.2 ?
    C20 C12 H12 . . 121.2 ?
    C10 C13 H13A . . 109.5 ?
    C10 C13 H13B . . 109.5 ?
    H13A C13 H13B . . 109.5 ?
    C10 C13 H13C . . 109.5 ?
    H13A C13 H13C . . 109.5 ?
    H13B C13 H13C . . 109.5 ?
    C10 C14 H14A . . 109.5 ?
    C10 C14 H14B . . 109.5 ?
    H14A C14 H14B . . 109.5 ?
    C10 C14 H14C . . 109.5 ?
    H14A C14 H14C . . 109.5 ?
    H14B C14 H14C . . 109.5 ?
    C1 C15 C20 . . 120.1(3) ?
    C1 C15 H15 . . 120.0 ?
    C20 C15 H15 . . 120.0 ?
    C11 C16 H16A . . 109.5 ?
    C11 C16 H16B . . 109.5 ?
    H16A C16 H16B . . 109.5 ?
    C11 C16 H16C . . 109.5 ?
    H16A C16 H16C . . 109.5 ?
    H16B C16 H16C . . 109.5 ?
    C11 C18 H18A . . 109.5 ?
    C11 C18 H18B . . 109.5 ?
    H18A C18 H18B . . 109.5 ?
    C11 C18 H18C . . 109.5 ?
    H18A C18 H18C . . 109.5 ?
    H18B C18 H18C . . 109.5 ?
    N3 C19 C12 . . 125.1(3) ?
    N3 C19 H19 . . 117.5 ?
    C12 C19 H19 . . 117.5 ?
    C12 C20 C15 . . 118.7(3) ?
    C12 C20 H20 . . 120.7 ?
    C15 C20 H20 . . 120.7 ?
    O1 N1 C5 . . 126.4(2) ?
    O1 N1 C10 . . 120.0(2) ?
    C5 N1 C10 . . 113.2(2) ?
    O2 N2 C5 . . 126.2(2) ?
    O2 N2 C11 . . 120.3(2) ?
    C5 N2 C11 . . 113.4(2) ?
    C19 N3 C1 . . 117.7(3) ?
loop_
    _geom_torsion_atom_site_label_1
    _geom_torsion_atom_site_label_2
    _geom_torsion_atom_site_label_3
    _geom_torsion_atom_site_label_4
    _geom_torsion_site_symmetry_1
    _geom_torsion_site_symmetry_2
    _geom_torsion_site_symmetry_3
    _geom_torsion_site_symmetry_4
    _geom_torsion
    _geom_torsion_publ_flag
    C6 C2 C4 C8 . . . . 1.1(4) ?
    C5 C2 C4 C8 . . . . -180.0(2) ?
    C6 C2 C5 N1 . . . . 152.3(3) ?
    C4 C2 C5 N1 . . . . -26.6(4) ?
    C6 C2 C5 N2 . . . . -26.5(4) ?
    C4 C2 C5 N2 . . . . 154.6(3) ?
    C4 C2 C6 C9 . . . . -0.1(4) ?
    C5 C2 C6 C9 . . . . -179.1(3) ?
    N3 C1 C7 C8 . . . . -0.4(4) ?
    C15 C1 C7 C8 . . . . -175.3(3) ?
    N3 C1 C7 C9 . . . . 178.3(3) ?
    C15 C1 C7 C9 . . . . 3.4(4) ?
    C2 C4 C8 C7 . . . . -1.0(4) ?
    C9 C7 C8 C4 . . . . -0.2(4) ?
    C1 C7 C8 C4 . . . . 178.5(3) ?
    C2 C6 C9 C7 . . . . -1.0(4) ?
    C8 C7 C9 C6 . . . . 1.1(4) ?
    C1 C7 C9 C6 . . . . -177.5(3) ?
    N1 C10 C11 N2 . . . . 11.7(2) ?
    C13 C10 C11 N2 . . . . -102.1(2) ?
    C14 C10 C11 N2 . . . . 129.1(2) ?
    N1 C10 C11 C16 . . . . 128.8(3) ?
    C13 C10 C11 C16 . . . . 15.0(4) ?
    C14 C10 C11 C16 . . . . -113.7(3) ?
    N1 C10 C11 C18 . . . . -102.6(3) ?
    C13 C10 C11 C18 . . . . 143.6(3) ?
    C14 C10 C11 C18 . . . . 14.8(3) ?
    N3 C1 C15 C20 . . . . 3.5(6) ?
    C7 C1 C15 C20 . . . . 178.2(4) ?
    C20 C12 C19 N3 . . . . 4.3(6) ?
    C19 C12 C20 C15 . . . . -3.0(7) ?
    C1 C15 C20 C12 . . . . -0.7(7) ?
    N2 C5 N1 O1 . . . . 179.1(2) ?
    C2 C5 N1 O1 . . . . 0.1(4) ?
    N2 C5 N1 C10 . . . . 6.8(3) ?
    C2 C5 N1 C10 . . . . -172.3(2) ?
    C13 C10 N1 O1 . . . . -65.1(3) ?
    C14 C10 N1 O1 . . . . 52.6(3) ?
    C11 C10 N1 O1 . . . . 175.0(2) ?
    C13 C10 N1 C5 . . . . 107.8(3) ?
    C14 C10 N1 C5 . . . . -134.5(3) ?
    C11 C10 N1 C5 . . . . -12.1(3) ?
    N1 C5 N2 O2 . . . . 177.4(3) ?
    C2 C5 N2 O2 . . . . -3.6(4) ?
    N1 C5 N2 C11 . . . . 2.2(3) ?
    C2 C5 N2 C11 . . . . -178.8(2) ?
    C16 C11 N2 O2 . . . . 52.8(3) ?
    C18 C11 N2 O2 . . . . -65.0(3) ?
    C10 C11 N2 O2 . . . . 175.1(2) ?
    C16 C11 N2 C5 . . . . -131.6(3) ?
    C18 C11 N2 C5 . . . . 110.5(3) ?
    C10 C11 N2 C5 . . . . -9.4(3) ?
    C12 C19 N3 C1 . . . . -1.6(5) ?
    C15 C1 N3 C19 . . . . -2.5(5) ?
    C7 C1 N3 C19 . . . . -177.5(3) ?
loop_
    _geom_hbond_atom_site_label_D
    _geom_hbond_atom_site_label_H
    _geom_hbond_atom_site_label_A
    _geom_hbond_site_symmetry_A
    _geom_hbond_distance_DH
    _geom_hbond_distance_HA
    _geom_hbond_distance_DA
    _geom_hbond_angle_DHA
    C12 H12 O2 2_546 0.93 2.43 3.322(4) 161.0
data_global
_journal_date_recd_electronic     2009-04-06
_journal_date_accepted     2009-04-07
_journal_name_full     'Acta Crystallographica, Section E'
_journal_year     2009
_journal_volume     65
_journal_issue      5
_journal_page_first     o1031
_journal_page_last     o1031
_journal_paper_category     QO
_journal_coeditor_code     BT2927
_publ_contact_author_name     'Prof. Sun, Xiao-Li'
_publ_contact_author_address
;
Department of Chemistry
School of Pharmacy
Fourth Military Medical University
Changle West Road 17, 710032, Xi-An
China
;
_publ_contact_author_email     'sun_xiaoli@yahoo.cn'
_publ_contact_author_fax     '+86-29-8477-6945'
_publ_contact_author_phone     '+86-29-8477-4470'
_publ_section_title
;
4,4,5,5-Tetramethyl-2-[4-(2-pyridyl)phenyl]-3,4-dihydroimidazole-1-oxyl-3-oxide
;
loop_
    _publ_author_name
    _publ_author_address
    'Qin, Xiang-Yang'
;
Department of Chemistry
School of Pharmacy
Fourth Military Medical University
Changle West Road 17
710032 Xi-An
People's Republic of China
;
    'Wang, Ping-An'
;
Department of Chemistry
School of Pharmacy
Fourth Military Medical University
Changle West Road 17
710032 Xi-An
People's Republic of China
;
    'Sun, Xiao-Li'
;
Department of Chemistry
School of Pharmacy
Fourth Military Medical University
Changle West Road 17
710032 Xi-An
People's Republic of China
;
