# Supplementary material for: 4,4,5,5-Tetra­methyl-2-[4-(2-pyrid­yl)phen­yl]-3,4-dihydro­imidazole-1-oxyl-3-oxide
Source: Acta Crystallogr Sect E Struct Rep Online. 2009 Apr 10;65(Pt 5):o1031. doi: 10.1107/S1600536809013221 (PMC2977714; doi:10.1107/S1600536809013221)
Supplement: Supplementary file 2 [file e-65-o1031-Isup2.hkl]

# 
# h,k,l, Fc-squared, Fo-squared, sigma(Fo-squared) and status flag 
# 
data_I
_shelx_title ' I in P2(1)/c' 
_shelx_refln_list_code          4 
_shelx_F_calc_maximum      271.80 
_exptl_crystal_F_000       660.00 
_reflns_d_resolution_high  0.8407 
 
loop_ 
 _symmetry_equiv_pos_as_xyz 
 'x, y, z' 
 '-x, y+1/2, -z+1/2' 
 '-x, -y, -z' 
 'x, -y-1/2, z-1/2' 
 
_cell_length_a     8.5150 
_cell_length_b    22.2860 
_cell_length_c     9.1360 
_cell_angle_alpha  90.000 
_cell_angle_beta  109.447 
_cell_angle_gamma  90.000 
 
_shelx_F_squared_multiplier     1.000 
 
loop_ 
 _refln_index_h 
 _refln_index_k 
 _refln_index_l 
 _refln_F_squared_calc 
 _refln_F_squared_meas 
 _refln_F_squared_sigma 
 _refln_observed_status 
   2   0   0      553.56      514.05     17.07 o 
   3   0   0      100.79      108.83      5.25 o 
   4   0   0      129.91      138.89      6.84 o 
   5   0   0      261.44      248.85     10.30 o 
   6   0   0       88.80       98.67      9.13 o 
   7   0   0       71.48       67.28      8.98 o 
   8   0   0        7.00       17.08     11.16 o 
   9   0   0      336.15      284.93     27.27 o 
   2   1   0      518.01      479.25      6.62 o 
   3   1   0      154.75      132.83      4.33 o 
   4   1   0      192.19      208.96      5.82 o 
   5   1   0        3.42        6.49      5.07 o 
   6   1   0       19.07       27.94      4.29 o 
   7   1   0      104.95       93.40      6.49 o 
   8   1   0       76.05       77.96     13.95 o 
   9   1   0       25.53       37.72      9.50 o 
   1   2   0    14392.06    13743.76     96.29 o 
   2   2   0     3515.76     3665.71     24.68 o 
   3   2   0        0.03        5.92      3.40 o 
   4   2   0       41.37       51.69      3.65 o 
   5   2   0      167.23      184.52      6.55 o 
   6   2   0       17.13       19.24      4.20 o 
   7   2   0       12.38       20.98      4.64 o 
   8   2   0      253.15      242.76     16.05 o 
   9   2   0       17.83       21.07      7.96 o 
   2   3   0     1258.04     1304.14     12.25 o 
   3   3   0      420.09      442.28      8.38 o 
   4   3   0     1127.09     1193.43     16.11 o 
   5   3   0        5.37        7.97      3.52 o 
   6   3   0        1.90        0.17      3.87 o 
   7   3   0       93.39       93.84      7.02 o 
   8   3   0        0.08       10.04      8.46 o 
   9   3   0        0.02       25.79     16.33 o 
   0   4   0      434.73      362.70      7.74 o 
   1   4   0     1839.95     1859.89     12.37 o 
   2   4   0        0.64        3.40      1.96 o 
   3   4   0       16.44       12.48      2.50 o 
   4   4   0      361.77      368.98      8.38 o 
   5   4   0       64.82       67.52      5.19 o 
   6   4   0       21.57       20.29      6.68 o 
   7   4   0        2.91        2.78      3.91 o 
   8   4   0       29.54       37.32      8.19 o 
   9   4   0        6.82       13.37      9.34 o 
   1   5   0     1035.83      978.16      9.18 o 
   2   5   0     3663.62     3590.34     26.40 o 
   3   5   0      178.35      170.47      5.05 o 
   4   5   0       74.87       99.50      5.12 o 
   5   5   0      626.88      652.85     13.13 o 
   6   5   0       51.69       54.80      5.71 o 
   7   5   0      292.45      268.30     10.68 o 
   8   5   0       76.88       93.52     10.63 o 
   9   5   0        1.05       -0.57      9.07 o 
   0   6   0     1277.70     1247.69     21.08 o 
   1   6   0     1651.11     1631.48     12.36 o 
   2   6   0      148.76      172.99      4.50 o 
   3   6   0     2377.70     2629.15     26.55 o 
   4   6   0      210.73      217.50      6.94 o 
   5   6   0      152.76      169.24      7.08 o 
   6   6   0       20.83       36.40      5.37 o 
   7   6   0       36.27       50.15      6.45 o 
   8   6   0        1.36        5.93      9.35 o 
   9   6   0        0.09        1.43      8.82 o 
   1   7   0       58.75       56.79      2.07 o 
   2   7   0     1386.43     1403.16     14.44 o 
   3   7   0     3928.70     4173.96     36.46 o 
   4   7   0       21.14       26.12      3.63 o 
   5   7   0        0.06       -1.11      2.79 o 
   6   7   0       84.38       81.77      6.67 o 
   7   7   0      155.46      144.09      8.67 o 
   8   7   0       57.57       55.08      8.93 o 
   9   7   0        6.19       16.09     10.60 o 
   0   8   0        0.04       -1.09      2.85 o 
   1   8   0      722.52      735.25      7.27 o 
   3   8   0      723.79      713.93     12.74 o 
   4   8   0       69.81       80.44      5.19 o 
   5   8   0        0.15       -1.16      3.19 o 
   6   8   0      111.27      110.86      7.10 o 
   7   8   0        0.00       14.42      6.74 o 
   8   8   0        1.71       18.50     12.35 o 
   9   8   0       14.07       13.07      7.48 o 
   1   9   0     2385.36     2441.21     22.76 o 
   2   9   0      106.21      107.21      3.87 o 
   3   9   0        0.00        2.53      2.46 o 
   4   9   0      434.89      436.97     10.51 o 
   5   9   0       40.72       48.09      5.59 o 
   6   9   0       56.65       68.80      6.70 o 
   7   9   0        5.26        7.09      5.39 o 
   8   9   0        1.39       13.73      9.33 o 
   0  10   0        0.26        7.77      6.94 o 
   1  10   0      753.70      790.55     11.27 o 
   2  10   0       44.44       48.23      3.75 o 
   3  10   0      151.41      144.12      5.57 o 
   4  10   0       33.98       33.78      4.46 o 
   5  10   0       28.61       44.82      6.41 o 
   6  10   0       62.48       72.82      6.78 o 
   7  10   0       50.56       49.13      7.76 o 
   8  10   0        4.12        3.67      6.73 o 
   1  11   0       40.11       51.75      2.91 o 
   2  11   0      847.23      847.44     11.27 o 
   3  11   0        3.06       15.30      5.41 o 
   4  11   0       35.04       35.13      4.58 o 
   5  11   0       27.87       29.92      5.43 o 
   6  11   0       38.46       31.28      5.60 o 
   7  11   0        8.24       19.13      6.73 o 
   8  11   0       10.08       18.66      9.60 o 
   0  12   0      571.41      589.58     20.71 o 
   1  12   0       23.99       22.24      4.49 o 
   2  12   0      678.61      687.91     10.14 o 
   3  12   0       32.91       33.36      3.88 o 
   4  12   0        2.28        2.49      3.36 o 
   5  12   0        8.95       12.55      4.71 o 
   6  12   0       17.43       28.37      5.66 o 
   7  12   0       72.57       69.67      7.66 o 
   8  12   0        0.15       -2.02      6.33 o 
   1  13   0       40.74       50.28      5.87 o 
   2  13   0        4.05       10.18      3.11 o 
   3  13   0      122.90      136.14      5.86 o 
   4  13   0        0.20       -1.40      2.88 o 
   5  13   0      166.30      140.00      8.14 o 
   6  13   0        9.39       15.35      5.46 o 
   7  13   0        1.00        0.92      5.32 o 
   8  13   0       20.08       34.15      8.73 o 
   0  14   0       11.48       19.68      9.41 o 
   1  14   0       99.72       91.61      9.80 o 
   2  14   0       13.13       11.61      3.33 o 
   3  14   0      980.95      960.92     16.05 o 
   4  14   0        2.09        6.81      3.83 o 
   5  14   0        2.59        1.52      3.49 o 
   6  14   0        0.00       19.46     10.81 o 
   7  14   0        6.70       14.29      6.35 o 
   8  14   0        0.05        7.19      7.62 o 
   1  15   0       60.44       59.18      7.18 o 
   2  15   0        8.93       17.24      7.30 o 
   3  15   0      235.48      214.90      9.29 o 
   4  15   0       38.09       30.42      4.63 o 
   5  15   0        1.40        7.31      4.69 o 
   6  15   0       90.78      119.95      8.79 o 
   7  15   0       26.87       16.10      6.68 o 
   0  16   0      396.08      397.86     21.41 o 
   1  16   0      172.38      199.24     11.73 o 
   2  16   0      106.23      104.86     10.82 o 
   3  16   0      193.95      208.91      9.51 o 
   4  16   0       19.23       23.26      5.74 o 
   5  16   0       84.08       87.45      6.74 o 
   6  16   0       11.59       17.13      5.61 o 
   7  16   0       24.21       21.96      6.60 o 
   1  17   0      129.63      128.82      9.93 o 
   2  17   0      708.23      683.13     20.95 o 
   3  17   0      132.46      126.35     10.84 o 
   4  17   0        0.84       20.40      8.26 o 
   5  17   0        4.65       12.81      6.21 o 
   6  17   0        9.08       17.98      7.43 o 
   7  17   0      157.03      188.00     13.70 o 
   0  18   0       52.41       58.29     23.67 o 
   1  18   0      702.21      733.22     22.94 o 
   2  18   0       83.28       76.44      8.95 o 
   3  18   0       72.28       67.87      8.92 o 
   4  18   0      194.51      203.04     13.43 o 
   5  18   0        1.69        1.67      5.80 o 
   6  18   0        1.64        3.78      6.89 o 
   7  18   0       26.56       20.55     10.80 o 
   1  19   0       64.78       63.97     10.17 o 
   2  19   0        0.04       -4.54      5.97 o 
   3  19   0      113.22       93.30     10.63 o 
   4  19   0       51.28       51.44      9.01 o 
   5  19   0        6.21       20.89      8.25 o 
   6  19   0        0.16       23.44      9.29 o 
   0  20   0     2018.23     1984.82     79.86 o 
   2  20   0        0.39        4.56      6.68 o 
   4  20   0        6.26        8.58      6.89 o 
   5  20   0        0.69       12.02      7.85 o 
   6  20   0       11.20       16.73      9.85 o 
   1  21   0       30.30       43.06      8.26 o 
   2  21   0        6.35        6.50      7.13 o 
   3  21   0        4.21       23.94      8.25 o 
   4  21   0       12.44       39.49      9.89 o 
   5  21   0       19.60       16.15      8.42 o 
   0  22   0      406.54      360.02     24.73 o 
   1  22   0       72.68       56.39      9.40 o 
   2  22   0       34.81       57.52     12.73 o 
   3  22   0       20.37       32.23      9.57 o 
   4  22   0        4.54       16.54      8.70 o 
   5  22   0        1.40        5.93      7.64 o 
   1  23   0        2.16       16.66      8.58 o 
   2  23   0        3.02       15.60      7.97 o 
   4  23   0       12.37        6.12      8.78 o 
   0  24   0        5.39        0.50      9.36 o 
   1  24   0        0.52        5.43     10.01 o 
   2  24   0        0.11       11.73      7.66 o 
   3  24   0        2.64       18.49     12.89 o 
   4  24   0        0.89       15.05      9.02 o 
   1  25   0       33.21       52.03     10.56 o 
   2  25   0       14.19       16.25     12.26 o 
   3  25   0        2.30       10.83     11.40 o 
   0  26   0        6.14        5.48      9.88 o 
   1  26   0        0.51       18.25     10.01 o 
  -9   1   1        7.92       24.22     10.44 o 
  -8   1   1       69.38       87.81     10.31 o 
  -7   1   1      112.17      113.91     11.08 o 
  -6   1   1       25.73       28.77      4.30 o 
  -5   1   1        2.31        7.53      2.89 o 
  -4   1   1        6.38        5.49      2.01 o 
  -3   1   1     3132.43     3033.53     24.06 o 
  -2   1   1      705.23      639.31      4.89 o 
   1   1   1     1726.87     1800.99     11.44 o 
   2   1   1      276.55      226.63      5.16 o 
   3   1   1      141.49      128.48      4.24 o 
   4   1   1       50.87       50.51      4.02 o 
   5   1   1      101.62      116.85      6.10 o 
   6   1   1       41.05       47.89      5.40 o 
   7   1   1        4.13        9.08      5.93 o 
   9   1   1       16.76       24.70     11.70 o 
  -9   2   1      146.42      132.53     13.88 o 
  -8   2   1      119.70      114.74     11.62 o 
  -7   2   1       38.80       40.04      8.77 o 
  -6   2   1      148.36      147.19      7.03 o 
  -5   2   1       44.30       47.00      4.44 o 
  -4   2   1       56.40       45.95      4.16 o 
  -3   2   1        6.93        6.01      1.33 o 
  -2   2   1      154.28      127.57      3.56 o 
  -1   2   1     8877.71     8492.97     34.80 o 
   0   2   1      104.33      115.37      6.97 o 
   1   2   1     5703.89     5377.50     31.40 o 
   2   2   1      863.13      861.54      9.92 o 
   3   2   1       20.62       10.17      2.52 o 
   4   2   1        5.20       13.31      2.92 o 
   5   2   1      224.02      197.23      7.35 o 
   6   2   1      109.07      125.68      7.47 o 
   7   2   1      129.38      113.16      7.77 o 
   8   2   1      100.16       94.70      8.42 o 
   9   2   1      101.17      103.25     12.58 o 
  -9   3   1        7.79       16.35      8.89 o 
  -8   3   1      632.53      611.78     23.47 o 
  -7   3   1       55.57       56.46      8.88 o 
  -6   3   1      129.06      127.06      5.74 o 
  -5   3   1      624.26      633.34     18.28 o 
  -4   3   1     2609.71     2695.84     24.73 o 
  -3   3   1      190.22      190.60      4.31 o 
  -2   3   1     1549.60     1587.95     13.94 o 
  -1   3   1     7410.18     6782.50     31.24 o 
   0   3   1       59.53       56.33      1.98 o 
   1   3   1    12927.44    11722.83     55.56 o 
   2   3   1      989.15      945.79     10.71 o 
   3   3   1        9.86       17.22      2.84 o 
   4   3   1      594.66      601.46     11.34 o 
   5   3   1       47.72       58.18      8.87 o 
   6   3   1      171.80      184.41      9.51 o 
   7   3   1       47.53       54.95      9.38 o 
   8   3   1       89.00       81.31      8.89 o 
   9   3   1       13.60       22.38      9.60 o 
  -9   4   1       21.34       22.99      8.84 o 
  -8   4   1       20.78       22.30      8.26 o 
  -7   4   1      276.89      287.92     15.33 o 
  -6   4   1      123.55      123.67      5.74 o 
  -5   4   1      833.76      811.22     19.55 o 
  -4   4   1      112.71      122.28      4.23 o 
  -3   4   1      534.19      543.28      7.55 o 
  -2   4   1      220.27      199.73      3.93 o 
  -1   4   1      447.12      497.02      5.40 o 
   0   4   1     2078.28     1911.78     13.09 o 
   1   4   1     3018.68     3107.98     21.81 o 
   2   4   1     3985.85     4059.13     34.62 o 
   3   4   1        0.89        1.69      1.90 o 
   4   4   1      195.11      207.38      6.51 o 
   5   4   1      192.80      216.21      8.03 o 
   6   4   1        2.81       10.13      5.05 o 
   7   4   1      244.44      273.85     11.04 o 
   8   4   1        0.44       21.03      8.71 o 
   9   4   1        7.04       12.41      9.90 o 
  -9   5   1        0.74       14.18     10.07 o 
  -8   5   1       14.36       20.78      8.06 o 
  -7   5   1      274.45      295.31     16.20 o 
  -6   5   1        5.71       13.63      5.31 o 
  -5   5   1      308.05      300.76      7.73 o 
  -4   5   1       48.64       43.57      4.39 o 
  -3   5   1        3.98        6.23      1.94 o 
  -2   5   1     3074.61     2975.82     21.35 o 
  -1   5   1        0.04        1.58      1.27 o 
   0   5   1      162.19      145.11      2.88 o 
   1   5   1      564.59      562.50      7.21 o 
   2   5   1     1320.01     1344.84     14.38 o 
   3   5   1      411.85      386.22      8.01 o 
   4   5   1       21.16       23.82      4.43 o 
   5   5   1       15.63       16.64      4.73 o 
   6   5   1      204.10      205.30     10.78 o 
   7   5   1      124.24      120.17      7.99 o 
   8   5   1       12.13       25.59      6.19 o 
   9   5   1        4.77       10.65      8.32 o 
  -9   6   1       12.10       23.70      9.69 o 
  -8   6   1        0.18       -1.03      8.43 o 
  -7   6   1        5.60       19.80      5.69 o 
  -6   6   1      672.92      671.13     14.83 o 
  -3   6   1      903.85      943.27     11.45 o 
  -2   6   1      303.01      282.66      4.92 o 
  -1   6   1        0.76        3.41      1.27 o 
   0   6   1      893.90      912.82      8.55 o 
   1   6   1      702.65      621.68      7.71 o 
   2   6   1       16.39       18.97      3.28 o 
   3   6   1      780.72      877.09     13.34 o 
   4   6   1      155.23      184.21      6.54 o 
   5   6   1       50.02       71.42      6.93 o 
   6   6   1       58.91       53.14      6.13 o 
   7   6   1        2.42       14.36      6.26 o 
   8   6   1        1.04       14.06     10.83 o 
  -9   7   1       77.24       95.38     11.41 o 
  -8   7   1       62.82       88.32     22.80 o 
  -7   7   1      126.42      120.96      8.74 o 
  -6   7   1      180.39      196.46      8.31 o 
  -5   7   1      138.43      123.36      6.46 o 
  -4   7   1      103.92      120.03      4.98 o 
  -3   7   1      443.49      446.94      7.96 o 
  -2   7   1     1088.69     1117.16     11.50 o 
  -1   7   1       80.75       77.14      3.51 o 
   0   7   1      380.56      375.55      4.87 o 
   1   7   1       96.04      106.44      3.28 o 
   2   7   1      105.91      101.08      4.64 o 
   3   7   1     1127.55     1229.03     16.67 o 
   4   7   1      250.97      278.75      8.28 o 
   5   7   1       76.01       68.49      6.03 o 
   6   7   1        2.15       10.75      6.01 o 
   7   7   1       89.77      103.50      7.77 o 
   8   7   1       57.64       35.66      7.18 o 
  -9   8   1       13.71        7.77     12.08 o 
  -8   8   1       11.57       13.13      7.98 o 
  -7   8   1      122.73      128.67      8.30 o 
  -6   8   1        5.98        3.99      4.78 o 
  -5   8   1      159.14      152.02      6.66 o 
  -4   8   1      457.22      478.13      9.94 o 
  -2   8   1     1928.99     1930.65     17.29 o 
  -1   8   1     1592.76     1589.04     12.89 o 
   0   8   1     2582.55     2565.53     18.43 o 
   1   8   1      112.83      126.77      3.79 o 
   2   8   1      350.25      356.76      7.13 o 
   3   8   1      432.83      471.84      9.27 o 
   4   8   1       11.13       12.71      4.02 o 
   5   8   1        0.63       14.20      5.82 o 
   6   8   1      149.64      158.43      9.93 o 
   7   8   1       38.22       41.05      6.27 o 
   8   8   1        1.08        4.58      5.52 o 
  -9   9   1        0.05        5.51      8.46 o 
  -8   9   1      161.89      148.81     13.24 o 
  -7   9   1       38.28       39.45      5.32 o 
  -6   9   1        6.24       12.80      4.57 o 
  -5   9   1        8.00       15.51      4.42 o 
  -4   9   1        0.69        2.22      3.09 o 
  -3   9   1      182.40      169.34      6.23 o 
  -2   9   1     3514.50     3700.32     28.67 o 
  -1   9   1      204.95      198.89      3.44 o 
   0   9   1       82.02       83.66      4.04 o 
   1   9   1      109.59       95.32      3.41 o 
   2   9   1     1024.77     1057.08     15.47 o 
   3   9   1       60.02       60.38      4.45 o 
   4   9   1        1.64        9.30      4.38 o 
   5   9   1      141.91      163.21      7.94 o 
   6   9   1       71.90       82.88      7.61 o 
   7   9   1       50.39       68.92      9.74 o 
   8   9   1        9.67       11.22      6.26 o 
  -9  10   1        2.29       27.22     11.62 o 
  -8  10   1        3.77        2.66      6.13 o 
  -7  10   1      147.04      131.37      8.25 o 
  -6  10   1      115.74      121.07      7.16 o 
  -5  10   1       85.50       89.50      6.22 o 
  -4  10   1      274.69      315.30      8.78 o 
  -3  10   1      351.50      414.17     13.43 o 
  -2  10   1     3902.58     4396.47     35.25 o 
  -1  10   1      179.16      172.21      6.29 o 
   0  10   1      770.62      763.01     10.07 o 
   1  10   1        3.14        8.99      2.85 o 
   2  10   1      785.28      813.66     12.27 o 
   3  10   1       23.28       28.50      3.91 o 
   4  10   1      599.07      601.42     13.30 o 
   5  10   1      214.51      198.46      8.64 o 
   6  10   1       82.72       91.30      7.65 o 
   7  10   1      110.17      117.85      9.50 o 
   8  10   1        4.89        4.68      6.80 o 
  -8  11   1        6.43        5.31      6.81 o 
  -7  11   1        0.35       10.26      8.99 o 
  -6  11   1       41.67       42.18      6.01 o 
  -5  11   1        3.16        7.30      4.16 o 
  -4  11   1       25.76       32.21      4.75 o 
  -3  11   1      352.18      406.02     12.74 o 
  -2  11   1        0.17        1.59      1.93 o 
  -1  11   1       21.32       17.49      3.11 o 
   0  11   1        0.75        1.92      3.26 o 
   1  11   1       69.48       76.43      3.44 o 
   2  11   1      339.43      388.87      8.14 o 
   3  11   1      521.32      518.63     11.19 o 
   4  11   1       11.22        7.40      4.33 o 
   5  11   1       25.37       23.24      4.86 o 
   6  11   1        1.82       17.91      7.82 o 
   7  11   1        4.14       19.46      7.15 o 
   8  11   1       32.01       45.70      8.94 o 
  -8  12   1       18.66       19.19      7.65 o 
  -7  12   1      222.32      230.49     11.48 o 
  -6  12   1      276.29      233.53     10.21 o 
  -5  12   1      323.17      361.69     11.34 o 
  -4  12   1      345.85      346.84     10.22 o 
  -3  12   1       63.71       57.21      5.19 o 
  -2  12   1      141.25      166.02      4.74 o 
  -1  12   1      162.96      181.92      8.15 o 
   0  12   1        0.30        0.16      3.20 o 
   1  12   1      220.85      209.70      7.37 o 
   2  12   1        0.96       10.63      5.09 o 
   3  12   1       58.77       67.13      5.41 o 
   4  12   1      169.25      158.28      7.94 o 
   5  12   1        9.23       12.64      5.32 o 
   6  12   1      164.18      141.03      9.06 o 
   7  12   1       95.97       90.83      8.73 o 
   8  12   1        0.04       16.92     12.56 o 
  -8  13   1        2.09       15.36      8.28 o 
  -7  13   1       58.51       47.31      7.12 o 
  -6  13   1      195.00      215.40     10.25 o 
  -5  13   1        2.82        8.91      4.52 o 
  -4  13   1       51.35       39.86      5.33 o 
  -3  13   1        0.51        9.33      5.31 o 
  -2  13   1      328.54      368.38      9.10 o 
  -1  13   1      285.99      296.14     10.85 o 
   0  13   1        0.19       -2.53      3.66 o 
   1  13   1        0.76        5.57      3.57 o 
   2  13   1      193.28      204.48      5.93 o 
   3  13   1       61.51       59.99      4.80 o 
   4  13   1        1.02        1.74      3.81 o 
   5  13   1       25.48       22.50      5.70 o 
   6  13   1        0.85       -0.55      4.99 o 
   7  13   1        4.14       21.04     11.44 o 
  -8  14   1        9.72       20.68      9.94 o 
  -7  14   1        0.00       -3.10      6.42 o 
  -6  14   1      849.82      878.32     20.37 o 
  -5  14   1       43.37       31.18      5.41 o 
  -4  14   1       16.30       21.77      4.19 o 
  -3  14   1       28.63       37.28      4.56 o 
  -2  14   1        0.76        3.27      4.62 o 
  -1  14   1       82.59       80.42      7.61 o 
   0  14   1      590.20      591.61     16.16 o 
   1  14   1       99.31      105.17      7.82 o 
   2  14   1      240.14      240.17      8.57 o 
   3  14   1      576.73      578.52     13.13 o 
   4  14   1      236.70      229.06      9.66 o 
   5  14   1       89.57       69.72      8.38 o 
   6  14   1      502.51      531.90     18.28 o 
   7  14   1        8.88       -1.23      4.87 o 
  -8  15   1        0.06       -0.50      6.12 o 
  -7  15   1       43.24       52.05      7.52 o 
  -6  15   1       27.88       25.17      6.26 o 
  -5  15   1        0.03        1.95      3.55 o 
  -4  15   1       80.76       56.40      5.57 o 
  -3  15   1       20.12       31.63      5.13 o 
  -2  15   1       25.22       34.15      6.49 o 
  -1  15   1      202.08      203.60     10.65 o 
   0  15   1        7.80        3.52      4.16 o 
   1  15   1      133.47      134.11      9.61 o 
   2  15   1      258.09      236.79      8.76 o 
   3  15   1        3.36       10.39      3.36 o 
   4  15   1       93.03       73.15      6.31 o 
   5  15   1        2.66       -1.40      3.93 o 
   6  15   1       13.72       19.10      6.51 o 
   7  15   1        2.78        7.35      6.07 o 
  -7  16   1       30.61       31.65      7.20 o 
  -6  16   1        4.88        8.46      5.18 o 
  -5  16   1      254.15      212.35     10.28 o 
  -4  16   1       97.18       79.01      9.30 o 
  -3  16   1      125.70      134.44      9.75 o 
  -2  16   1       58.75       58.00      7.21 o 
  -1  16   1        5.27        3.85      4.02 o 
   0  16   1       28.10       36.49      7.78 o 
   1  16   1        1.35        6.36      5.84 o 
   2  16   1      212.58      252.11     13.59 o 
   3  16   1      149.32      158.60      8.39 o 
   4  16   1      366.29      350.46     10.98 o 
   5  16   1      117.96      127.29      8.65 o 
   6  16   1        0.12        3.26      4.71 o 
   7  16   1       57.07       66.85      9.97 o 
  -7  17   1        6.61        2.04      8.74 o 
  -6  17   1       35.31       37.77      7.73 o 
  -5  17   1      234.52      209.81     10.87 o 
  -4  17   1       24.40       27.08      5.60 o 
  -3  17   1      279.16      253.31     12.90 o 
  -2  17   1       19.29       29.55      6.85 o 
  -1  17   1     1098.63     1111.16     27.89 o 
   0  17   1        0.19        3.39      5.54 o 
   1  17   1     1003.05     1016.18     29.46 o 
   2  17   1      252.73      234.31     14.17 o 
   3  17   1       58.97       68.05      9.03 o 
   4  17   1        2.24       10.29      5.52 o 
   5  17   1       49.28       40.93      7.63 o 
   6  17   1        5.80       15.89      6.77 o 
  -7  18   1       12.57        6.75      6.44 o 
  -6  18   1        1.00       13.08      9.21 o 
  -5  18   1        3.39       15.57      7.17 o 
  -4  18   1       32.61       47.31      8.24 o 
  -3  18   1       16.57       31.47      7.96 o 
  -2  18   1        1.90        7.21      6.97 o 
  -1  18   1      107.99      103.39     10.74 o 
   0  18   1      171.73      169.75     12.08 o 
   1  18   1       21.36       18.36      7.03 o 
   2  18   1       94.12      110.31     10.53 o 
   3  18   1        0.36       14.40      8.69 o 
   4  18   1        6.17       10.23      6.82 o 
   6  18   1       17.73       33.60      8.13 o 
  -6  19   1        1.90       19.14      8.18 o 
  -5  19   1        6.13        8.91     12.76 o 
  -4  19   1       43.55       31.36      7.47 o 
  -3  19   1        0.60        9.52     12.97 o 
  -2  19   1        0.06       -1.94      6.36 o 
  -1  19   1      644.11      627.57     21.13 o 
   0  19   1        0.02       37.40     17.63 o 
   1  19   1      921.61      878.88     25.97 o 
   2  19   1        4.11       12.65      6.77 o 
   3  19   1        5.43       15.10      8.98 o 
   4  19   1       55.21       53.09      9.72 o 
   5  19   1        2.01       16.88     12.36 o 
   6  19   1       18.82       14.08      8.14 o 
  -6  20   1        8.30       -2.73      6.51 o 
  -5  20   1        1.62       -0.36      6.06 o 
  -4  20   1       17.79       15.18      7.39 o 
  -3  20   1      197.07      194.55     12.52 o 
  -2  20   1       53.66       47.34      8.04 o 
  -1  20   1      777.63      768.64     24.86 o 
   0  20   1        0.66       12.90      7.66 o 
   1  20   1      300.39      268.63     15.08 o 
   2  20   1       49.09       48.00      8.43 o 
   3  20   1      184.23      190.99     13.36 o 
   4  20   1       20.26       13.19      7.52 o 
   5  20   1        4.75       16.23      9.30 o 
  -6  21   1       27.93       45.17     10.32 o 
  -5  21   1        3.55       19.28     12.03 o 
  -4  21   1       19.26       11.65      7.53 o 
  -3  21   1       11.62        8.00      6.84 o 
  -2  21   1        6.22        1.78      7.06 o 
  -1  21   1        3.57        3.36      7.17 o 
   0  21   1        2.62        2.67      6.14 o 
   1  21   1       43.06       49.22      9.57 o 
   2  21   1        0.20        7.16      6.44 o 
   3  21   1       31.39       36.90      9.57 o 
   4  21   1        0.54       17.96     12.51 o 
   5  21   1        0.11        1.57      6.66 o 
  -5  22   1        1.24       28.92     11.74 o 
  -4  22   1       15.50       17.49      8.29 o 
  -3  22   1      134.32      132.33     13.24 o 
  -2  22   1       37.09       49.14      9.15 o 
  -1  22   1       49.64       55.16     10.33 o 
   0  22   1      626.87      650.95     24.52 o 
   1  22   1       70.88       63.81      9.91 o 
   2  22   1        0.06       10.27      8.08 o 
   3  22   1       92.02       87.25     15.44 o 
   4  22   1       21.51       33.61     14.67 o 
  -4  23   1       19.24       23.89      9.92 o 
  -3  23   1       32.33       31.95      9.24 o 
  -2  23   1        7.87       10.91      9.10 o 
  -1  23   1       24.62       32.58      9.62 o 
   0  23   1        0.51       -0.33      5.98 o 
   1  23   1      130.85      126.08     16.33 o 
   2  23   1        8.22       13.03      8.70 o 
   3  23   1        5.29       26.87     11.58 o 
   4  23   1       15.14       22.37      9.98 o 
  -4  24   1       11.17       35.39     14.67 o 
  -3  24   1        4.39       -3.50      8.20 o 
  -2  24   1       41.92       43.18      9.10 o 
  -1  24   1        6.04       26.48     16.41 o 
   0  24   1       44.32       42.16     10.06 o 
   1  24   1       84.70       96.09     12.27 o 
   2  24   1       66.80       68.97     10.81 o 
   3  24   1        7.91        4.22      7.59 o 
  -3  25   1        0.27       13.74     13.77 o 
  -2  25   1       12.56       23.18     12.18 o 
  -1  25   1        0.14        1.47      7.27 o 
   0  25   1        0.02        1.39      7.01 o 
   1  25   1       37.28       39.42      9.94 o 
  -1  26   1        4.04       32.99     21.32 o 
   0  26   1       22.86       28.18     14.56 o 
   1  26   1        7.73        0.76      7.11 o 
 -10   0   2       38.38       23.75     20.15 o 
  -9   0   2      382.00      334.36     26.50 o 
  -8   0   2       30.59       43.78     19.62 o 
  -7   0   2       49.26       56.13     14.03 o 
  -6   0   2        1.43        6.24      7.95 o 
  -5   0   2        9.88        3.25      6.43 o 
  -4   0   2      454.53      492.19     19.23 o 
  -3   0   2        6.55        7.21      4.05 o 
  -2   0   2      240.50      242.13     13.15 o 
  -1   0   2     1125.71     1027.36     40.90 o 
   0   0   2    73877.23    66427.67    716.27 o 
   1   0   2     1459.77     1505.14    158.69 o 
   2   0   2      368.34      337.48      7.33 o 
   3   0   2      652.83      686.61     14.50 o 
   4   0   2      400.21      401.51     12.89 o 
   5   0   2        3.19        6.49      4.96 o 
   6   0   2       36.30       41.69      7.07 o 
   7   0   2      328.21      293.01     25.57 o 
   8   0   2        0.41       16.89      8.21 o 
 -10   1   2        0.01       -0.73      6.55 o 
  -9   1   2        2.35        3.77      9.08 o 
  -8   1   2        5.79       10.53      7.38 o 
  -7   1   2      214.08      211.90     13.16 o 
  -6   1   2       14.41       19.13      6.31 o 
  -5   1   2        0.52        5.01      3.90 o 
  -4   1   2       65.38       88.59      5.47 o 
  -3   1   2     1473.49     1424.74     19.78 o 
  -2   1   2      353.15      319.62      4.88 o 
  -1   1   2        4.69        5.34      1.48 o 
   0   1   2     4047.80     3799.76     47.19 o 
   1   1   2      817.32      886.47      9.40 o 
   2   1   2       26.01       18.04      2.12 o 
   3   1   2     1244.07     1204.61     32.32 o 
   4   1   2      120.72      124.52      5.29 o 
   5   1   2       82.34       91.23      5.76 o 
   6   1   2        9.13       19.06      4.68 o 
   7   1   2        7.12        6.94      4.93 o 
   8   1   2       30.30       32.89      6.29 o 
  -9   2   2       26.83       32.54      9.09 o 
  -8   2   2      321.95      308.17     16.97 o 
  -7   2   2        9.87       25.01      9.92 o 
  -6   2   2       16.04       14.62      5.74 o 
  -5   2   2      226.53      244.10     10.25 o 
  -4   2   2      118.88      106.84      5.22 o 
  -3   2   2       35.97       30.64      1.17 o 
  -2   2   2      334.37      319.99      4.43 o 
  -1   2   2     4238.77     3941.83     25.52 o 
   0   2   2     2339.04     2354.48     49.79 o 
   1   2   2    24501.01    23218.05     95.74 o 
   2   2   2      997.12      933.01     19.46 o 
   3   2   2      569.62      555.68      9.06 o 
   4   2   2       60.57       80.85      4.46 o 
   5   2   2        1.20        5.03      4.17 o 
   6   2   2       41.93       32.17      5.38 o 
   7   2   2       27.31       20.35      5.05 o 
   8   2   2       55.49       61.08      8.60 o 
  -9   3   2        0.92        2.64      7.39 o 
  -8   3   2        0.07        7.78      8.10 o 
  -7   3   2      614.76      673.17     24.42 o 
  -6   3   2       92.06       91.22      9.85 o 
  -5   3   2       54.24       63.36      3.47 o 
  -4   3   2     3199.37     3299.96     63.41 o 
  -3   3   2     1074.98     1150.35     10.25 o 
  -2   3   2       27.79       27.43      3.99 o 
  -1   3   2      423.48      459.68      6.18 o 
   0   3   2       29.98       26.61      2.92 o 
   1   3   2     6289.20     6215.62     40.51 o 
   2   3   2       10.08       11.26      2.49 o 
   3   3   2        0.03        4.95      2.20 o 
   4   3   2      131.73      124.61      5.41 o 
   5   3   2      109.33       98.34      6.04 o 
   6   3   2        8.62        7.68      4.17 o 
   7   3   2       32.30       19.77      5.40 o 
   8   3   2       12.20       14.58      6.56 o 
  -9   4   2        2.38       -2.64      6.92 o 
  -8   4   2      162.07      158.57     14.86 o 
  -7   4   2      254.71      282.82     14.85 o 
  -6   4   2        0.74       12.55      6.74 o 
  -5   4   2        0.30       -2.09      1.87 o 
  -4   4   2     1350.79     1427.91     14.63 o 
  -3   4   2       94.98       93.05      2.76 o 
  -2   4   2      130.95      144.08      3.36 o 
  -1   4   2      411.19      392.76      5.93 o 
   0   4   2      636.47      659.55      9.89 o 
   1   4   2        8.20       13.79      3.21 o 
   2   4   2      859.39      865.43     11.18 o 
   3   4   2       87.70       81.87      4.14 o 
   4   4   2      107.13      102.74      5.37 o 
   5   4   2      168.88      154.71      7.62 o 
   7   4   2        6.15       10.15      5.74 o 
   8   4   2        0.41        9.61      9.30 o 
  -9   5   2        8.98       25.93     12.23 o 
  -8   5   2       71.07       89.86     11.07 o 
  -7   5   2      320.10      350.86     24.01 o 
  -6   5   2      288.89      278.60     14.45 o 
  -5   5   2      238.46      266.83      6.66 o 
  -4   5   2       88.03       98.92      3.79 o 
  -3   5   2       72.86       61.41      2.74 o 
  -2   5   2     2129.84     2097.80     17.86 o 
  -1   5   2     1166.78     1173.02     11.80 o 
   0   5   2      710.07      692.07      8.78 o 
   1   5   2      786.35      737.20      9.68 o 
   2   5   2      195.32      187.88      5.07 o 
   3   5   2      231.37      253.63      6.69 o 
   4   5   2       84.66       89.46      5.28 o 
   5   5   2      240.54      224.45      8.81 o 
   6   5   2       63.04       51.76      5.89 o 
   7   5   2       56.39       75.10      9.39 o 
   8   5   2       39.25       33.48      8.01 o 
  -9   6   2        0.68       -3.96      8.63 o 
  -8   6   2       23.17       49.38     12.97 o 
  -7   6   2      363.51      354.32     16.99 o 
  -6   6   2      250.15      239.81     12.34 o 
  -5   6   2       18.11       18.99      2.79 o 
  -4   6   2        5.44        5.59      1.90 o 
  -3   6   2      206.87      211.81      5.07 o 
  -2   6   2       47.65       40.06      2.63 o 
  -1   6   2        1.77        0.29      1.35 o 
   0   6   2      668.63      683.52      9.01 o 
   1   6   2      551.67      542.77      8.28 o 
   2   6   2      181.49      197.07      5.45 o 
   3   6   2       73.50       66.97      4.22 o 
   4   6   2        0.03        6.12      3.38 o 
   5   6   2      387.36      412.28     13.32 o 
   6   6   2       13.83       20.09      6.76 o 
   7   6   2       50.45       48.23      6.74 o 
   8   6   2        4.06       27.24      8.43 o 
  -9   7   2        2.22       -2.60      7.23 o 
  -8   7   2       41.36       40.98      8.80 o 
  -7   7   2       10.78       12.04      7.56 o 
  -6   7   2       24.58       25.68      3.91 o 
  -5   7   2        0.23        6.75      9.40 o 
  -4   7   2       21.64       26.13      2.82 o 
  -3   7   2     5181.77     5407.17     41.31 o 
  -2   7   2       10.07        6.50      1.92 o 
   0   7   2       92.73       98.16      3.84 o 
   1   7   2       14.18       11.94      2.33 o 
   2   7   2        8.41       12.53      2.86 o 
   3   7   2      332.46      365.80      8.89 o 
   4   7   2       89.44      100.04      6.36 o 
   5   7   2       70.99       67.06      6.20 o 
   6   7   2       15.45       14.86      6.41 o 
   7   7   2       30.58       31.73      6.41 o 
   8   7   2       18.43       36.37      9.41 o 
  -8   8   2        3.28        7.09      6.84 o 
  -7   8   2       32.90       35.96      8.94 o 
  -6   8   2      277.41      245.24      8.34 o 
  -5   8   2       46.93       52.67      4.55 o 
  -4   8   2      278.84      288.89      6.89 o 
  -3   8   2      187.80      160.80      5.16 o 
  -2   8   2      519.93      576.49      8.50 o 
  -1   8   2       20.40       18.77      2.03 o 
   0   8   2     1402.74     1387.23     15.18 o 
   1   8   2       60.12       64.31      3.43 o 
   2   8   2       20.49       18.31      3.10 o 
   3   8   2       19.01       21.36      3.73 o 
   4   8   2      641.47      627.53     15.45 o 
   5   8   2        9.89        8.16      4.31 o 
   6   8   2       66.50       69.30      7.42 o 
   7   8   2       23.06       29.92      7.65 o 
   8   8   2        3.56       16.69      7.29 o 
  -9   9   2        4.15       22.64      9.22 o 
  -8   9   2        3.14       14.59      8.78 o 
  -7   9   2        0.12       10.23     11.39 o 
  -6   9   2      118.77      100.04      5.77 o 
  -5   9   2        0.27        4.47      3.70 o 
  -4   9   2       26.75       37.50      4.20 o 
  -3   9   2      116.29      111.95      4.36 o 
  -2   9   2      543.23      602.45      8.97 o 
  -1   9   2     1933.11     1959.53     18.94 o 
   0   9   2       41.44       43.43      2.72 o 
   1   9   2       29.01       32.47      2.95 o 
   2   9   2      127.14      136.32      5.69 o 
   3   9   2      224.57      224.75      7.83 o 
   4   9   2       60.67       82.73      6.37 o 
   5   9   2       96.70       99.87      7.02 o 
   6   9   2        2.68       11.48      5.13 o 
   7   9   2       25.01       34.85      7.02 o 
   8   9   2       11.39        5.61      6.85 o 
  -9  10   2       24.50       29.97      9.85 o 
  -8  10   2        3.86       15.05      8.66 o 
  -7  10   2      138.11      137.98     13.03 o 
  -6  10   2       93.70       99.40      6.38 o 
  -5  10   2       81.75       69.19      5.34 o 
  -4  10   2        0.19        1.99      3.31 o 
  -3  10   2        7.84        5.37      2.45 o 
  -2  10   2       24.58       27.14      4.29 o 
  -1  10   2      500.43      559.93      8.41 o 
   0  10   2      396.49      441.75      7.54 o 
   1  10   2      769.40      753.51     11.58 o 
   2  10   2       32.88       31.32      3.85 o 
   3  10   2      166.45      158.96      6.93 o 
   4  10   2      312.42      335.20     11.36 o 
   5  10   2       29.92       39.59      5.92 o 
   6  10   2       55.71       65.81      7.07 o 
   7  10   2       11.05       25.45      9.06 o 
   8  10   2       13.01       17.58     10.70 o 
  -9  11   2        0.45       -4.21      8.24 o 
  -8  11   2        1.17       11.69      7.19 o 
  -7  11   2        1.04        5.35      5.06 o 
  -6  11   2        4.66       -0.09      3.67 o 
  -5  11   2      353.08      364.77     10.43 o 
  -4  11   2       81.29       89.79      6.65 o 
  -3  11   2      136.21      112.97      4.80 o 
  -2  11   2      698.49      735.33     11.05 o 
   0  11   2       88.03       83.71      3.51 o 
   1  11   2       69.44       83.66      4.40 o 
   2  11   2      231.34      256.74      7.75 o 
   3  11   2       86.91       77.39      5.89 o 
   4  11   2       16.52       21.26      5.36 o 
   5  11   2       23.69       25.14      6.14 o 
   6  11   2        1.98        0.12      4.78 o 
   7  11   2       16.41       23.66      7.63 o 
  -8  12   2        0.00        3.96      7.02 o 
  -7  12   2        0.86        1.82      4.70 o 
  -6  12   2        0.08        9.07      5.06 o 
  -5  12   2       11.84        6.56      4.12 o 
  -4  12   2        2.79        8.88      3.62 o 
  -3  12   2       94.20       97.92      4.63 o 
  -2  12   2     1300.70     1330.49     15.83 o 
  -1  12   2       17.58       17.04      3.48 o 
   0  12   2        2.28        6.84      2.14 o 
   1  12   2       26.16       18.82      2.76 o 
   2  12   2      124.68      131.26      5.69 o 
   3  12   2        5.10        6.26      6.42 o 
   4  12   2       93.06       88.76      6.62 o 
   5  12   2       71.55       69.57      6.78 o 
   6  12   2        5.05        4.97      6.07 o 
   7  12   2       95.70       97.82      9.27 o 
  -8  13   2        1.17       19.56      8.87 o 
  -7  13   2        0.00        4.79      4.76 o 
  -6  13   2       24.07       35.56      5.69 o 
  -5  13   2      364.54      372.45     12.79 o 
  -4  13   2        6.43        1.87      3.03 o 
  -3  13   2      218.52      239.21      6.96 o 
  -2  13   2        6.35        3.91      2.13 o 
  -1  13   2       27.53       29.31      2.59 o 
   0  13   2        1.62        5.59      3.59 o 
   1  13   2      297.88      291.34      7.60 o 
   2  13   2        2.38        2.44      2.83 o 
   3  13   2      241.80      241.39      9.11 o 
   4  13   2       13.04        4.12      4.56 o 
   5  13   2        0.24       13.35      8.98 o 
   6  13   2        0.62        2.91      4.96 o 
   7  13   2        0.00       12.38      8.00 o 
  -8  14   2        0.44        5.04      7.42 o 
  -7  14   2       42.98       31.04      6.07 o 
  -6  14   2       10.36       19.31      5.61 o 
  -5  14   2        0.01       -1.95      3.59 o 
  -4  14   2       29.88       35.92      5.44 o 
  -3  14   2      251.49      249.29      7.20 o 
  -2  14   2       54.48       44.00      3.95 o 
  -1  14   2       31.24       31.53      5.87 o 
   0  14   2      185.88      200.52     10.20 o 
   1  14   2       88.51       74.14      5.10 o 
   2  14   2        6.01        7.42      3.31 o 
   3  14   2       50.08       55.53      5.63 o 
   4  14   2      312.57      335.70     11.75 o 
   5  14   2        3.66       23.21      8.83 o 
   6  14   2        0.01        1.43      5.28 o 
   7  14   2       15.83       14.14      6.82 o 
  -8  15   2        0.34        3.45      9.62 o 
  -7  15   2       15.37       36.33      8.79 o 
  -6  15   2      245.45      265.32     11.08 o 
  -5  15   2        0.07       -1.00      3.90 o 
  -4  15   2       25.77       35.15      5.07 o 
  -3  15   2       36.10       29.94      4.77 o 
  -2  15   2       56.91       62.86      7.29 o 
  -1  15   2       49.95       55.89      7.96 o 
   0  15   2       51.30       52.77      7.26 o 
   1  15   2       16.29       27.29      5.63 o 
   2  15   2        0.67        5.21      3.30 o 
   3  15   2      829.93      805.85     17.11 o 
   4  15   2       25.19       23.16      5.59 o 
   5  15   2        9.08       25.46      7.17 o 
   6  15   2      127.43      108.29     10.52 o 
   7  15   2       12.56       25.31      8.09 o 
  -8  16   2        6.03        8.22      7.71 o 
  -7  16   2       48.48       47.20      7.13 o 
  -6  16   2      125.44      113.80      7.94 o 
  -5  16   2       25.38       31.89      5.04 o 
  -4  16   2        7.81        8.76      4.31 o 
  -3  16   2        0.31        0.58      3.52 o 
  -2  16   2       49.32       58.66      8.44 o 
  -1  16   2        1.59        0.94      4.08 o 
   0  16   2      171.62      187.73     11.47 o 
   1  16   2        9.83        7.33      5.67 o 
   2  16   2      458.73      399.12     14.12 o 
   3  16   2       81.74       83.65      8.46 o 
   4  16   2        1.52       10.32      5.02 o 
   5  16   2      118.78      110.04      8.94 o 
   6  16   2        2.14        9.61      6.86 o 
  -7  17   2      112.65       99.57      9.91 o 
  -6  17   2       23.25       24.44      7.90 o 
  -5  17   2       16.33       14.75      5.82 o 
  -4  17   2      124.66      123.58      7.97 o 
  -3  17   2      100.17       93.87      9.04 o 
  -2  17   2      327.17      312.49     13.91 o 
  -1  17   2       11.99       19.57      6.59 o 
   0  17   2      127.17      117.61      9.71 o 
   1  17   2      244.27      229.53     13.49 o 
   2  17   2      860.42      856.94     25.96 o 
   3  17   2       80.51       75.59      7.45 o 
   4  17   2        1.23        3.59      5.67 o 
   5  17   2       37.74       41.03      8.93 o 
   6  17   2        5.76       13.05      9.18 o 
  -7  18   2       21.00       18.86      8.06 o 
  -6  18   2        1.11       15.22     16.59 o 
  -5  18   2        0.12        8.59      6.03 o 
  -4  18   2      174.36      145.67     10.96 o 
  -3  18   2        8.86       16.04      6.28 o 
  -2  18   2        3.58        4.86      5.43 o 
  -1  18   2      179.31      199.35     12.57 o 
   0  18   2       95.02      107.80     11.09 o 
   1  18   2      748.08      759.97     25.21 o 
   2  18   2       52.89       41.62      8.27 o 
   3  18   2       26.89       24.11      7.83 o 
   4  18   2        8.40       21.53      7.87 o 
   5  18   2        6.13       10.68      8.71 o 
   6  18   2        0.61       10.68      8.56 o 
  -6  19   2       10.50       15.46     12.21 o 
  -5  19   2        9.93       26.84      8.89 o 
  -4  19   2      318.20      279.93     14.38 o 
  -3  19   2      169.88      171.28     12.08 o 
  -2  19   2       10.65        7.67      5.72 o 
  -1  19   2       10.01       24.77      8.09 o 
   0  19   2        1.98        2.74      7.16 o 
   1  19   2        8.66       29.33      8.22 o 
   2  19   2      114.13      129.91     10.96 o 
   3  19   2       33.78       37.47      9.77 o 
   4  19   2        0.60       15.26     17.40 o 
   5  19   2        1.06       13.91     15.08 o 
  -6  20   2       11.59       21.66     11.78 o 
  -5  20   2        0.80       18.32     24.03 o 
  -4  20   2        1.01       12.39     11.02 o 
  -3  20   2       69.66       73.95      9.84 o 
  -2  20   2       90.03       74.69     10.40 o 
  -1  20   2       23.56       21.49     12.90 o 
   0  20   2     1027.20     1005.25     37.21 o 
   1  20   2       33.77       27.01      7.81 o 
   2  20   2        0.46        5.79      7.65 o 
   3  20   2       14.71       10.36      8.75 o 
   4  20   2       51.09       39.71      9.93 o 
   5  20   2        1.73       16.09      9.85 o 
  -6  21   2        3.48       12.19     10.45 o 
  -4  21   2        0.50        1.55      5.72 o 
  -3  21   2       80.44       85.32     10.44 o 
  -2  21   2       72.81       82.58     10.37 o 
  -1  21   2        5.39       22.00      9.70 o 
   0  21   2      138.38      128.25     13.17 o 
   1  21   2       16.17       24.26      9.32 o 
   2  21   2        2.41       25.33     10.95 o 
   3  21   2        1.30       22.06     14.98 o 
   4  21   2        3.97       21.84     14.76 o 
  -5  22   2       17.71       26.14      8.64 o 
  -4  22   2        2.10       12.94      7.65 o 
  -3  22   2       20.94       28.61      8.59 o 
  -1  22   2       24.54       39.75     16.09 o 
   0  22   2       63.53       76.50     11.46 o 
   1  22   2      153.77      160.76     13.70 o 
   2  22   2        2.46        3.85     14.01 o 
   3  22   2        0.96       10.14     13.42 o 
   4  22   2        8.01       25.12     10.11 o 
  -5  23   2       15.22       24.60      9.03 o 
  -4  23   2        9.51       10.57      7.53 o 
  -3  23   2       14.24       16.83      7.98 o 
  -2  23   2       34.01       46.81     10.48 o 
  -1  23   2        4.73        5.91      7.04 o 
   0  23   2       92.33      113.69     12.69 o 
   1  23   2        1.11       -3.32      6.50 o 
   2  23   2       11.65       15.71      8.22 o 
   3  23   2        1.86       18.31     12.49 o 
  -4  24   2        3.84       14.69      9.33 o 
  -3  24   2        9.19       18.37     10.04 o 
  -2  24   2       21.94       20.61     12.23 o 
  -1  24   2       39.96       63.35     10.56 o 
   0  24   2       11.66       17.63      8.89 o 
   1  24   2       68.62       63.85     11.69 o 
   2  24   2       37.45       32.16      9.15 o 
   3  24   2       12.23       19.86      9.19 o 
  -3  25   2        0.00       15.15      8.69 o 
  -2  25   2        7.19       16.21      8.47 o 
  -1  25   2       27.74       24.85      9.44 o 
   0  25   2        3.55        0.31      6.06 o 
   1  25   2        1.49       10.57      8.95 o 
   2  25   2       33.68       33.69     10.45 o 
  -1  26   2        0.17       25.59     16.93 o 
   0  26   2        2.95        8.97      8.63 o 
 -10   1   3        7.05       18.85     14.62 o 
  -9   1   3       26.87       35.63     10.72 o 
  -8   1   3      156.39      167.72     14.37 o 
  -7   1   3      210.16      197.55     13.14 o 
  -6   1   3       41.27       45.00      8.22 o 
  -5   1   3       17.75       34.02      5.90 o 
  -4   1   3      477.86      524.57     13.28 o 
  -3   1   3     2901.81     3188.30     26.83 o 
  -2   1   3      460.79      436.33      6.49 o 
  -1   1   3     1263.58     1155.08     12.32 o 
   0   1   3        1.64        4.91      1.69 o 
   1   1   3      179.96      183.73      7.25 o 
   2   1   3       10.68        9.61      3.56 o 
   3   1   3      428.60      412.84     11.37 o 
   4   1   3        1.22        1.06      2.25 o 
   5   1   3       97.56       76.78      6.44 o 
   6   1   3      130.47      106.08      8.73 o 
   7   1   3        3.56        8.07      7.57 o 
   8   1   3        9.31       16.65      9.46 o 
 -10   2   3        0.10        3.39      7.43 o 
  -9   2   3       14.07       76.32     39.20 o 
  -8   2   3        1.71       16.02      9.89 o 
  -7   2   3        1.14        1.64      5.67 o 
  -6   2   3        4.57        3.45      4.85 o 
  -5   2   3       11.13        5.83      4.58 o 
  -4   2   3      415.93      467.04     11.98 o 
  -3   2   3      696.13      720.87      9.54 o 
  -2   2   3       12.46       13.40      2.06 o 
  -1   2   3       23.52       29.64      3.15 o 
   0   2   3      834.34      779.78     12.36 o 
   1   2   3     1646.48     1559.92     16.26 o 
   2   2   3       98.68       78.71      4.04 o 
   3   2   3      157.24      143.87      9.01 o 
   4   2   3        0.64        4.73      2.83 o 
   5   2   3        7.96       12.21      3.45 o 
   6   2   3       47.24       53.42      6.66 o 
   7   2   3       14.83       37.19     21.96 o 
   8   2   3       53.33       58.32     11.99 o 
 -10   3   3        1.17       10.93      9.79 o 
  -9   3   3       11.37       13.82      9.71 o 
  -8   3   3      509.55      487.83     20.53 o 
  -7   3   3      136.58      152.93     12.70 o 
  -6   3   3      313.83      305.52     13.62 o 
  -5   3   3      215.79      218.64     10.00 o 
  -4   3   3      204.94      191.34      6.20 o 
  -3   3   3      117.49      139.20      3.57 o 
  -2   3   3      611.21      609.37      8.70 o 
  -1   3   3     3701.03     3669.68     29.39 o 
   0   3   3       13.89       12.88      1.60 o 
   1   3   3     4096.82     3910.15     38.72 o 
   2   3   3       93.12      105.76      6.26 o 
   3   3   3      250.80      247.93      8.23 o 
   4   3   3      219.24      234.54      6.89 o 
   5   3   3        3.18        1.77      5.68 o 
   6   3   3      176.87      182.62     10.45 o 
   7   3   3       16.61       16.08      8.05 o 
   8   3   3        5.39       22.74     11.79 o 
  -9   4   3       13.36       22.31     10.96 o 
  -8   4   3       99.65       95.89     13.69 o 
  -7   4   3      337.01      354.48     15.95 o 
  -6   4   3      110.17      109.86      9.35 o 
  -5   4   3      637.82      674.50     16.97 o 
  -4   4   3       54.34       56.42      3.14 o 
  -3   4   3      223.38      225.15      4.79 o 
  -2   4   3        2.87        6.33      2.52 o 
  -1   4   3     2134.77     2275.75     21.19 o 
   0   4   3     1070.44     1059.12     12.20 o 
   1   4   3       94.76      102.41      3.40 o 
   2   4   3      674.47      576.91     12.51 o 
   3   4   3       72.32       82.08      7.61 o 
   4   4   3      244.45      221.46     10.73 o 
   5   4   3        2.66        8.26      3.37 o 
   6   4   3       34.08       49.35      6.69 o 
   7   4   3       65.08       67.61     10.62 o 
  -9   5   3       10.56        3.50      8.72 o 
  -8   5   3      209.98      221.21     15.91 o 
  -7   5   3      370.78      356.08     18.59 o 
  -6   5   3        0.06       13.59      7.90 o 
  -5   5   3      182.73      171.46      6.99 o 
  -4   5   3      208.18      208.14      4.88 o 
  -3   5   3      370.96      331.35      6.04 o 
  -2   5   3        0.85        0.07      2.36 o 
  -1   5   3      306.83      305.80      6.24 o 
   0   5   3      104.34      118.25      4.34 o 
   1   5   3      427.65      403.55      7.00 o 
   2   5   3     4437.85     4296.91     38.84 o 
   3   5   3        0.44        5.28      2.89 o 
   4   5   3       92.20       74.76      4.96 o 
   5   5   3        1.95        3.10      2.98 o 
   6   5   3       79.38       95.18      7.82 o 
   7   5   3        2.54       14.48      8.10 o 
   8   5   3       12.60       10.76      9.50 o 
  -9   6   3        0.01        3.20      8.34 o 
  -8   6   3       15.85       26.59     11.06 o 
  -7   6   3       10.84       12.61      6.89 o 
  -6   6   3     1162.14     1171.71     28.00 o 
  -4   6   3       11.13       19.85      2.36 o 
  -3   6   3      139.02      145.38      4.73 o 
  -2   6   3     1064.90     1061.10     13.23 o 
  -1   6   3      171.34      162.10      4.76 o 
   0   6   3        0.30        2.31      3.02 o 
   1   6   3      150.09      161.71      4.94 o 
   2   6   3      563.95      484.47     10.61 o 
   3   6   3     1086.19     1004.14     16.28 o 
   4   6   3      276.09      281.83      8.94 o 
   5   6   3       22.70       25.73      4.78 o 
   6   6   3       42.01       31.39      5.14 o 
   7   6   3        1.57        6.11     10.64 o 
  -9   7   3       50.10       63.96     12.57 o 
  -8   7   3       35.30       39.02     10.42 o 
  -7   7   3      224.93      193.14     14.27 o 
  -6   7   3      451.76      482.59     17.25 o 
  -5   7   3       27.61       27.29      3.01 o 
  -4   7   3       22.87       28.81      2.87 o 
  -3   7   3        7.81        7.80      2.40 o 
  -2   7   3       72.93       88.10      4.76 o 
  -1   7   3       92.85       81.96      3.73 o 
   0   7   3     2189.67     2370.55     24.84 o 
   1   7   3      205.94      219.52      6.34 o 
   2   7   3       97.54      104.61      5.17 o 
   3   7   3      922.38      861.21     15.69 o 
   4   7   3       11.90       18.54      4.87 o 
   5   7   3        6.50       19.17      4.28 o 
   6   7   3        0.61       17.63      8.72 o 
   7   7   3       14.09       23.75     10.21 o 
  -9   8   3        1.03       19.67      9.86 o 
  -8   8   3       14.91       11.75      8.04 o 
  -7   8   3      113.26      119.15     11.57 o 
  -6   8   3       24.01       20.34      4.71 o 
  -5   8   3        5.74        6.62      3.62 o 
  -4   8   3      130.84      131.67      5.04 o 
  -3   8   3      552.67      598.23     11.60 o 
  -2   8   3      347.59      363.37      8.32 o 
  -1   8   3      261.98      245.11      6.83 o 
   0   8   3     1650.91     1798.86     23.62 o 
   1   8   3     1395.42     1361.65     18.18 o 
   2   8   3       13.36       10.58      4.21 o 
   3   8   3        0.11        3.42      3.10 o 
   4   8   3       16.47       24.11      4.79 o 
   5   8   3        0.24        0.72      3.86 o 
   6   8   3       46.46       60.38      6.73 o 
   7   8   3        3.41       15.98     11.10 o 
  -9   9   3        2.40       -0.13      6.45 o 
  -8   9   3      207.51      213.45     16.43 o 
  -7   9   3       41.01       47.49      9.03 o 
  -6   9   3      153.87      163.19     14.53 o 
  -5   9   3      292.55      259.64      7.55 o 
  -4   9   3       37.89       44.74      3.91 o 
  -3   9   3       86.15       94.96      4.52 o 
  -2   9   3      343.49      353.91      7.55 o 
  -1   9   3     1146.12     1252.60     16.53 o 
   0   9   3       57.03       62.00      6.00 o 
   1   9   3      162.94      161.81      6.10 o 
   2   9   3       28.26       40.28      4.25 o 
   3   9   3      357.73      386.49     11.14 o 
   4   9   3       22.42       30.90      5.54 o 
   5   9   3      103.50      107.97      7.60 o 
   6   9   3       11.12       31.98     11.42 o 
   7   9   3        5.19       11.09      8.51 o 
  -9  10   3       12.45       26.51     13.40 o 
  -8  10   3        7.57        7.40      7.79 o 
  -7  10   3       14.88       24.89      8.48 o 
  -6  10   3      249.07      238.58      8.32 o 
  -5  10   3       37.02       31.87      5.98 o 
  -4  10   3       75.18       77.78      5.01 o 
  -3  10   3        8.14       15.41      3.19 o 
  -2  10   3     1377.85     1519.03     19.22 o 
  -1  10   3       59.75       71.71      5.54 o 
   0  10   3       42.42       39.40      3.72 o 
   1  10   3        1.83       -0.17      2.20 o 
   2  10   3        5.86       14.13      4.01 o 
   3  10   3      138.32      147.76      7.55 o 
   4  10   3      701.23      715.24     16.86 o 
   5  10   3       23.53       40.27      6.56 o 
   6  10   3        3.57        9.67      5.26 o 
   7  10   3       80.01       83.72     11.78 o 
  -9  11   3        1.52       18.83      9.68 o 
  -8  11   3       65.62       72.92     11.18 o 
  -7  11   3        9.78       10.45      7.91 o 
  -6  11   3       89.76       78.38      5.74 o 
  -5  11   3      714.45      689.10     13.97 o 
  -4  11   3      725.17      657.26     12.76 o 
  -3  11   3      759.26      738.80     12.72 o 
  -2  11   3       18.58       16.45      3.45 o 
  -1  11   3      776.21      813.17     13.02 o 
   0  11   3      158.52      148.27      5.68 o 
   1  11   3      106.43      106.89      5.49 o 
   2  11   3      180.18      197.45      7.95 o 
   3  11   3      528.32      534.03     13.55 o 
   4  11   3       17.83       11.74      4.96 o 
   5  11   3       92.16       74.45      7.06 o 
   6  11   3        6.67       20.69     10.46 o 
   7  11   3       21.14       45.02     11.36 o 
  -9  12   3       40.08       43.29     11.17 o 
  -8  12   3       11.55       21.88      9.01 o 
  -7  12   3       76.05       83.42     13.16 o 
  -6  12   3      175.73      167.89      8.01 o 
  -5  12   3      742.65      747.39     15.05 o 
  -4  12   3      250.99      248.69      8.18 o 
  -3  12   3        1.48        3.83      3.08 o 
  -2  12   3       53.29       60.32      4.13 o 
  -1  12   3      682.44      681.84     11.96 o 
   0  12   3       68.79       69.42      4.73 o 
   1  12   3       30.35       46.23      5.21 o 
   2  12   3       71.41       63.46      5.54 o 
   3  12   3      149.83      176.02      8.75 o 
   4  12   3        4.20        9.50      4.77 o 
   5  12   3       14.62       24.70      5.73 o 
   6  12   3       22.70       37.99      7.15 o 
   7  12   3       33.71       44.66     11.65 o 
  -8  13   3        0.08        3.36      6.83 o 
  -7  13   3       30.74       45.55     10.50 o 
  -6  13   3      480.59      436.60     14.30 o 
  -5  13   3       22.77       23.05      4.54 o 
  -4  13   3      110.82      106.10      6.17 o 
  -3  13   3       13.12       19.71      4.61 o 
  -2  13   3       10.79       21.84      3.17 o 
  -1  13   3      283.89      286.47      7.33 o 
   0  13   3        0.10        2.37      2.57 o 
   1  13   3        0.21       -0.59      4.15 o 
   2  13   3        4.03        8.41      5.94 o 
   3  13   3      445.78      430.58     12.84 o 
   4  13   3       50.49       44.50      6.52 o 
   5  13   3        9.62       22.73      8.29 o 
   6  13   3       20.75       23.76      6.78 o 
  -8  14   3        3.22       25.65     14.34 o 
  -7  14   3       42.73       51.75     10.33 o 
  -6  14   3      638.84      565.07     14.69 o 
  -5  14   3      193.96      158.33     10.42 o 
  -4  14   3       10.08        6.38      3.40 o 
  -3  14   3       80.11       68.03      4.89 o 
  -2  14   3        0.28        1.55      2.41 o 
  -1  14   3        3.36       -3.97      2.85 o 
   0  14   3      137.77      134.85      7.02 o 
   1  14   3        2.14        9.28      4.09 o 
   2  14   3      107.45      117.47      8.29 o 
   3  14   3      567.41      578.60     14.95 o 
   4  14   3      250.37      234.17     11.17 o 
   5  14   3       60.63       88.43     10.00 o 
   6  14   3       44.28       32.47      7.14 o 
  -8  15   3        0.54        6.71     10.18 o 
  -7  15   3      115.56      112.76     11.57 o 
  -6  15   3       18.50       28.59      9.05 o 
  -5  15   3       31.84       39.11      6.99 o 
  -4  15   3      180.11      150.96      7.19 o 
  -3  15   3       12.23       13.26      5.84 o 
  -2  15   3       63.14       66.22      5.80 o 
  -1  15   3        2.35        7.55      7.29 o 
   0  15   3        0.88       10.94      3.47 o 
   1  15   3        0.34       -1.17      2.67 o 
   2  15   3      257.02      243.84      9.14 o 
   3  15   3        0.20       12.44      6.29 o 
   5  15   3        4.81       12.55      6.19 o 
   6  15   3        6.92       21.18      7.70 o 
  -8  16   3        0.03       -2.92      7.81 o 
  -7  16   3       40.27       33.88      9.12 o 
  -6  16   3        3.98       25.61      8.90 o 
  -5  16   3      244.96      198.29      8.62 o 
  -4  16   3        0.72        5.95      6.02 o 
  -3  16   3       14.28        8.67      4.22 o 
  -2  16   3        5.84       20.70     10.62 o 
  -1  16   3       75.15       83.84     11.42 o 
   0  16   3       77.35       77.35      9.05 o 
   1  16   3       18.22       15.87      4.62 o 
   2  16   3        5.81       11.71      5.16 o 
   3  16   3       36.24       37.83      5.88 o 
   4  16   3      253.65      275.65     12.20 o 
   5  16   3       15.37       19.74      7.18 o 
   6  16   3        5.49       14.58     14.06 o 
  -7  17   3        4.42       19.87     14.91 o 
  -6  17   3       20.20       24.11      6.61 o 
  -5  17   3      110.39       97.28      8.21 o 
  -4  17   3      177.58      161.93      9.17 o 
  -3  17   3       95.38       97.10     10.71 o 
  -2  17   3      172.61      160.53     11.49 o 
  -1  17   3       61.20       70.99      9.12 o 
   0  17   3        1.13       -3.26     10.89 o 
   1  17   3      433.01      401.22     17.38 o 
   2  17   3      570.00      567.85     18.91 o 
   3  17   3       35.28       42.88      6.83 o 
   4  17   3        1.12       12.69      8.12 o 
   5  17   3        5.11       16.69      7.47 o 
  -7  18   3       10.41       20.42     10.17 o 
  -6  18   3        2.78        7.00      6.04 o 
  -5  18   3       30.44       34.94      7.89 o 
  -4  18   3      104.34      101.49     10.23 o 
  -3  18   3        2.13       -1.61      5.07 o 
  -2  18   3        3.09        2.17      4.92 o 
  -1  18   3      496.55      466.87     18.44 o 
   0  18   3      226.80      234.72     13.35 o 
   1  18   3        0.01        0.23      4.95 o 
   2  18   3        5.47        8.59      6.31 o 
   3  18   3        0.02       -0.37      6.21 o 
   4  18   3        0.30        3.57      5.43 o 
   5  18   3        1.41        6.38     10.68 o 
  -7  19   3        0.08        0.54     12.77 o 
  -6  19   3        0.37       18.35     14.68 o 
  -5  19   3       17.90       22.83      7.85 o 
  -4  19   3       67.94       64.35     10.93 o 
  -3  19   3       24.87       31.75      7.50 o 
  -2  19   3        6.30       16.26      6.73 o 
  -1  19   3       76.82       78.24      9.92 o 
   0  19   3       17.34        6.70      8.03 o 
   1  19   3      347.78      309.29     15.69 o 
   2  19   3       17.16       22.66      7.66 o 
   3  19   3       16.77       19.98      8.58 o 
   4  19   3        1.36       19.74      8.65 o 
   5  19   3       12.10       24.32     12.55 o 
  -6  20   3       12.58       17.74      8.23 o 
  -5  20   3        0.42       -0.30      4.91 o 
  -4  20   3        4.88        9.20      7.57 o 
  -3  20   3      110.71       89.71     10.03 o 
  -2  20   3       17.43       14.57      8.01 o 
  -1  20   3      223.74      235.87     13.73 o 
   0  20   3       20.09       35.75     13.69 o 
   1  20   3       28.71       32.02      8.19 o 
   2  20   3       54.94       79.82     10.89 o 
   3  20   3       22.14       32.60      9.06 o 
   4  20   3        3.72       12.23     13.72 o 
  -6  21   3        0.02        9.76      8.48 o 
  -5  21   3        6.23       26.23      8.63 o 
  -4  21   3       15.00       30.53      8.39 o 
  -3  21   3       33.46       42.58      9.36 o 
  -2  21   3        6.64       14.84      9.34 o 
  -1  21   3        0.90        5.01      7.57 o 
   0  21   3       65.19       72.62     10.13 o 
   1  21   3       35.77       28.61      9.45 o 
   2  21   3        0.04       17.62     19.69 o 
   3  21   3       24.29       33.40      9.50 o 
   4  21   3        3.41       12.19     17.18 o 
  -5  22   3        1.71        1.72      5.83 o 
  -4  22   3       11.34       11.09      8.29 o 
  -3  22   3       57.04       58.15      9.92 o 
  -2  22   3      100.82      115.16     11.43 o 
  -1  22   3        9.38        6.52      6.84 o 
   0  22   3      198.51      214.96     15.46 o 
   1  22   3       28.42       50.58     11.57 o 
   2  22   3       14.62       24.27      9.33 o 
  -4  23   3        0.10       -0.52      8.22 o 
  -3  23   3       27.33       36.89     10.11 o 
  -2  23   3        1.97        6.85      8.01 o 
  -1  23   3       27.30       31.02      9.56 o 
   0  23   3       15.92       16.81      9.92 o 
   1  23   3       63.90       80.90     13.22 o 
   2  23   3        0.03       -3.71      7.45 o 
   3  23   3        1.01       25.89     15.56 o 
  -4  24   3       17.97        1.67      6.86 o 
  -3  24   3        0.02       14.77      8.58 o 
  -2  24   3        5.62       31.33     11.20 o 
   0  24   3        0.15       -5.06      7.54 o 
   1  24   3       45.74       49.40     11.47 o 
   2  24   3        2.52       -0.69      6.31 o 
  -2  25   3        0.05        0.24      7.32 o 
  -1  25   3        3.14        5.28      8.17 o 
   0  25   3        0.57       14.39     12.95 o 
 -10   0   4        1.06       55.91     30.00 o 
  -9   0   4        7.65        5.54     11.27 o 
  -8   0   4       54.31       43.05     13.34 o 
  -7   0   4       54.45       50.64     18.70 o 
  -6   0   4        7.41        6.67      7.85 o 
  -5   0   4      461.14      415.27     20.16 o 
  -4   0   4        4.00       12.18      6.80 o 
  -3   0   4      897.21      926.92     18.13 o 
  -2   0   4       72.01       82.21      5.26 o 
  -1   0   4      417.34      424.30     10.08 o 
   0   0   4     2833.33     2897.50     86.37 o 
   1   0   4     1080.32      974.27     28.24 o 
   2   0   4      141.91      158.30     12.54 o 
   3   0   4        4.37       -5.56      8.84 o 
   4   0   4        0.23       -2.86      9.05 o 
   5   0   4       48.71       52.99     16.78 o 
   6   0   4        1.17       36.26     13.93 o 
   7   0   4      152.59      120.21     17.84 o 
 -10   1   4       31.43       13.89     12.11 o 
  -9   1   4        0.01       19.17      9.12 o 
  -8   1   4       34.15       42.57      9.31 o 
  -7   1   4      418.12      408.70     17.60 o 
  -6   1   4        8.24       18.66      6.54 o 
  -5   1   4       36.79       45.35      6.52 o 
  -4   1   4     1023.99     1081.92     21.88 o 
  -3   1   4     2081.48     2267.12     26.26 o 
  -2   1   4      112.25      125.01      4.28 o 
  -1   1   4       11.17       16.37      2.24 o 
   0   1   4      428.45      436.09     12.22 o 
   1   1   4      889.46      868.50     28.42 o 
   2   1   4       78.40       69.44      7.27 o 
   3   1   4      203.33      200.97     11.73 o 
   4   1   4        0.01       14.09      8.36 o 
   5   1   4        2.91        4.36      7.15 o 
   6   1   4       36.62       38.98      9.46 o 
   7   1   4        0.07        7.06      9.77 o 
 -10   2   4       14.00       34.08     11.71 o 
  -9   2   4        3.57       19.43     16.47 o 
  -8   2   4      130.36      124.85     11.81 o 
  -7   2   4       39.80       31.06      8.07 o 
  -6   2   4       46.41       49.56      8.95 o 
  -5   2   4      192.48      208.96     10.84 o 
  -4   2   4        6.46        8.31      3.50 o 
  -3   2   4      700.01      683.07     10.00 o 
  -2   2   4      811.34      791.07     11.54 o 
  -1   2   4      807.67      836.02     11.26 o 
   0   2   4     1159.45     1150.48     14.56 o 
   1   2   4     3285.51     3191.76     46.62 o 
   2   2   4       32.51       33.53      5.73 o 
   3   2   4       37.34       33.76      7.37 o 
   4   2   4        7.62       22.45      7.77 o 
   5   2   4        0.36       -1.58      7.07 o 
   6   2   4       48.01       58.66      9.61 o 
   7   2   4       18.02       35.35     12.01 o 
 -10   3   4        4.69       -5.16      8.89 o 
  -9   3   4        6.42        9.17      9.93 o 
  -8   3   4       13.68       19.70      7.83 o 
  -7   3   4      274.64      271.09     14.22 o 
  -6   3   4       45.35       54.24      8.10 o 
  -5   3   4        0.57        0.22      5.98 o 
  -4   3   4      909.29     1000.52     22.13 o 
  -3   3   4        2.38        9.95      2.33 o 
  -1   3   4      784.47      763.00     11.19 o 
   0   3   4        6.88        6.51      2.11 o 
   1   3   4     3299.76     3112.69     42.12 o 
   2   3   4      116.48      116.60      8.42 o 
   3   3   4       99.11      103.97      9.51 o 
   4   3   4       29.34       43.06      9.67 o 
   5   3   4       56.09       47.01      9.44 o 
   7   3   4       48.54       47.36     11.89 o 
 -10   4   4        2.25       -2.17      7.84 o 
  -9   4   4        0.34        8.99      8.80 o 
  -8   4   4      226.00      232.96     15.47 o 
  -7   4   4      445.77      457.04     19.11 o 
  -6   4   4        8.36        5.40      5.61 o 
  -5   4   4      199.00      199.04      9.98 o 
  -4   4   4       29.10       35.47      2.57 o 
  -3   4   4      154.60      186.35      5.24 o 
  -2   4   4       99.93      110.44      5.05 o 
  -1   4   4       81.62       68.67      3.67 o 
   0   4   4      225.99      187.78      5.08 o 
   1   4   4       96.47       99.14      5.82 o 
   2   4   4      615.56      538.39     16.19 o 
   3   4   4        2.82       11.76      5.79 o 
   4   4   4       23.39       46.44      8.32 o 
   5   4   4      103.51       96.86     11.46 o 
   6   4   4       27.45       42.90      9.83 o 
   7   4   4        5.07       16.99     10.09 o 
  -9   5   4       14.47       15.88     13.64 o 
  -8   5   4       14.69       16.09      7.74 o 
  -7   5   4      240.46      238.88     14.67 o 
  -6   5   4      381.71      353.18     14.70 o 
  -5   5   4        2.25       13.32      9.13 o 
  -4   5   4       24.79       22.58      2.61 o 
  -3   5   4      443.82      448.98      9.30 o 
  -2   5   4      148.95      136.54      4.80 o 
  -1   5   4      324.59      274.45      6.44 o 
   0   5   4       21.21       18.28      2.46 o 
   1   5   4        3.36        4.18      2.84 o 
   2   5   4       78.23       53.59      6.47 o 
   3   5   4      161.53      161.84     10.76 o 
   4   5   4        8.39       22.22      7.65 o 
   5   5   4        5.05       29.86     13.77 o 
   6   5   4        6.45        6.22      6.99 o 
   7   5   4       10.25       14.69     14.02 o 
  -9   6   4       37.79       36.13     15.08 o 
  -8   6   4       43.61       41.97     10.63 o 
  -7   6   4      379.74      360.82     16.46 o 
  -6   6   4      261.12      241.42     14.59 o 
  -5   6   4      164.27      163.66      9.58 o 
  -4   6   4       68.51       75.01      5.02 o 
  -3   6   4       98.89      107.89      4.83 o 
  -2   6   4      495.11      506.72      9.65 o 
  -1   6   4      191.67      225.05      6.34 o 
   0   6   4      122.75      132.98      4.88 o 
   1   6   4       60.72       65.90      3.80 o 
   2   6   4      194.60      208.15      5.99 o 
   3   6   4        5.09       18.35      6.06 o 
   4   6   4       65.15       63.26     11.83 o 
   5   6   4        6.15       17.09     10.73 o 
   6   6   4        4.00       20.25      8.33 o 
   7   6   4        4.28       11.97      7.90 o 
  -9   7   4        3.61        1.70      8.60 o 
  -8   7   4        3.31       -1.01      5.34 o 
  -7   7   4        6.81       20.01      9.16 o 
  -6   7   4      164.79      172.31     11.78 o 
  -5   7   4       68.48       66.30     11.18 o 
  -4   7   4      419.34      424.41      8.88 o 
  -3   7   4        4.11       12.22      2.90 o 
  -2   7   4      103.12      118.34      5.29 o 
  -1   7   4      324.40      289.06      7.48 o 
   0   7   4      123.80      136.89      5.44 o 
   1   7   4       30.52       46.26      3.94 o 
   2   7   4      412.93      397.47     10.06 o 
   3   7   4       56.55       55.25      4.44 o 
   4   7   4      262.52      239.30     10.94 o 
   5   7   4       29.17       29.78      9.46 o 
   6   7   4       11.80       15.59     10.38 o 
   7   7   4        0.56        1.73      7.63 o 
  -9   8   4       16.58        6.58      8.04 o 
  -8   8   4        6.13       -0.23      5.52 o 
  -7   8   4       26.60       18.10      8.32 o 
  -6   8   4     1059.88     1056.84     27.02 o 
  -5   8   4      244.59      239.80      9.07 o 
  -4   8   4      553.67      511.86     11.43 o 
  -3   8   4      164.96      140.72      6.45 o 
  -2   8   4      103.46       86.41      4.86 o 
  -1   8   4       25.68       21.33      3.38 o 
   0   8   4     1009.45     1070.85     16.69 o 
   2   8   4        6.71       17.15      3.80 o 
   3   8   4       10.75       23.51      7.03 o 
   4   8   4      139.98      119.97      8.48 o 
   5   8   4       19.77       24.61      9.77 o 
   6   8   4       14.30       18.43      9.05 o 
   7   8   4        0.14       26.20     27.04 o 
  -9   9   4       38.64       31.04     10.88 o 
  -8   9   4        0.69       -0.75      7.23 o 
  -7   9   4        1.51       11.17     12.89 o 
  -6   9   4      515.77      493.99     18.55 o 
  -5   9   4      253.66      228.01      7.43 o 
  -4   9   4        6.72        7.21      5.12 o 
  -3   9   4      525.37      527.86     10.89 o 
  -2   9   4      991.23     1039.81     18.75 o 
  -1   9   4      493.06      562.48     11.24 o 
   0   9   4       46.91       46.49      4.55 o 
   1   9   4       40.96       41.92      4.46 o 
   2   9   4      144.94      127.04      7.12 o 
   3   9   4      139.00      129.80      7.40 o 
   4   9   4      208.90      185.65     15.50 o 
   5   9   4        0.10       11.80      6.87 o 
   6   9   4        3.71        6.45      7.01 o 
   7   9   4        0.80        9.62     12.87 o 
  -9  10   4       25.98       54.17     12.30 o 
  -8  10   4       22.01       32.76     13.31 o 
  -7  10   4       32.09       40.14      8.56 o 
  -6  10   4        0.27        9.58      5.16 o 
  -5  10   4       13.37       13.28      3.80 o 
  -4  10   4       36.93       49.62      4.59 o 
  -2  10   4       42.31       42.34      4.47 o 
  -1  10   4      238.72      290.74      8.63 o 
   0  10   4       92.44       86.94      5.41 o 
   1  10   4      119.87      105.90      6.22 o 
   2  10   4       90.03      110.96      6.35 o 
   3  10   4       53.29       50.19      7.19 o 
   4  10   4        8.95       16.70      4.78 o 
   5  10   4        1.74       10.89      6.83 o 
   6  10   4       47.38       77.98     12.82 o 
  -9  11   4        3.32       11.82     13.63 o 
  -8  11   4        5.43        5.49      7.68 o 
  -7  11   4       32.02       17.89      7.23 o 
  -6  11   4        8.24       13.01      6.17 o 
  -5  11   4      733.76      716.76     14.76 o 
  -4  11   4        7.74        7.75      3.78 o 
  -3  11   4       80.67       89.68      8.13 o 
  -2  11   4       48.71       59.89      4.87 o 
  -1  11   4        5.90        6.32      3.34 o 
   0  11   4       55.90       54.29      5.13 o 
   1  11   4        2.65        4.75      3.61 o 
   2  11   4       41.27       40.06      5.18 o 
   3  11   4       49.48       51.05      5.77 o 
   4  11   4       63.98       44.29      6.06 o 
   5  11   4       39.48       57.65     10.01 o 
   6  11   4        0.29       12.81     11.61 o 
  -8  12   4        3.78        1.63      6.06 o 
  -7  12   4       32.02       39.40      8.90 o 
  -6  12   4        4.33        8.87      5.68 o 
  -5  12   4        1.64       -4.87      3.69 o 
  -4  12   4      136.39      125.99      7.03 o 
  -3  12   4        4.00       10.10      3.80 o 
  -2  12   4      191.32      221.87      7.74 o 
  -1  12   4      118.88      112.85      5.92 o 
   0  12   4      180.98      165.90      7.25 o 
   1  12   4        6.35       16.31      4.89 o 
   2  12   4       18.76       34.61      5.20 o 
   3  12   4        9.82        3.74      3.78 o 
   4  12   4        0.83        4.71      4.39 o 
   5  12   4       71.21       77.54     10.63 o 
   6  12   4        0.83       15.83     11.19 o 
  -8  13   4        5.18        7.53      7.73 o 
  -7  13   4        2.70        0.91      5.55 o 
  -6  13   4       37.60       29.89      5.19 o 
  -5  13   4      348.58      311.56     10.09 o 
  -4  13   4      558.52      504.74     12.63 o 
  -3  13   4      122.46      121.39      6.40 o 
  -2  13   4       23.55       20.87      4.20 o 
  -1  13   4        1.79        4.06      3.19 o 
   0  13   4       43.83       49.59      5.12 o 
   1  13   4       38.80       36.82      5.10 o 
   2  13   4        0.13        5.74      4.23 o 
   3  13   4       41.38       52.58      6.42 o 
   4  13   4      203.82      202.33     10.75 o 
   6  13   4       10.52       13.58      7.67 o 
  -8  14   4        1.45       20.49     14.60 o 
  -7  14   4        0.97        5.44      8.15 o 
  -6  14   4      185.96      165.22      8.51 o 
  -5  14   4      133.55      125.45      7.05 o 
  -4  14   4       17.63       22.31      4.55 o 
  -3  14   4       17.61       24.25      4.63 o 
  -2  14   4      130.16      145.12      9.02 o 
  -1  14   4      187.16      180.00      7.60 o 
   0  14   4      170.33      161.02      7.76 o 
   1  14   4       61.57       68.12      5.81 o 
   2  14   4       17.29       29.59      5.55 o 
   3  14   4       22.87       25.17      5.62 o 
   4  14   4      115.65       97.83      9.56 o 
   5  14   4        0.14       -2.15      5.80 o 
   6  14   4        6.31       12.46      9.62 o 
  -8  15   4        0.35       10.49      9.04 o 
  -7  15   4        9.86       13.25      7.90 o 
  -6  15   4      183.58      167.02      8.72 o 
  -5  15   4        0.75       -2.58      3.72 o 
  -4  15   4       17.80       27.08      4.65 o 
  -3  15   4       17.14       19.04      4.98 o 
  -2  15   4       20.64       14.76      3.87 o 
  -1  15   4        6.66        6.05      3.24 o 
   0  15   4       66.29       67.12      5.57 o 
   1  15   4      134.35      114.96      7.19 o 
   2  15   4       29.40       32.95      6.25 o 
   3  15   4      330.44      324.96     12.45 o 
   4  15   4        2.19        8.37      5.56 o 
   5  15   4       29.70       49.04     10.35 o 
  -7  16   4       15.68       16.68      7.97 o 
  -6  16   4        4.32        5.88      4.78 o 
  -5  16   4       19.41       27.07      4.78 o 
  -4  16   4       36.19       32.82      4.85 o 
  -3  16   4       43.98       39.48      4.43 o 
  -2  16   4      349.15      309.02      9.40 o 
  -1  16   4       10.21       19.17      3.78 o 
   0  16   4        0.16        5.18      3.55 o 
   1  16   4       12.69       13.94      4.30 o 
   2  16   4      394.86      356.91     14.29 o 
   3  16   4       72.69       77.70     10.65 o 
   4  16   4       15.08       20.45      6.23 o 
   5  16   4        4.75       25.28      9.23 o 
  -7  17   4       25.91       40.79     10.67 o 
  -6  17   4       10.13       14.96      7.43 o 
  -5  17   4       26.28       22.25      5.37 o 
  -4  17   4      253.63      223.92     10.06 o 
  -3  17   4      196.36      176.08     11.98 o 
  -2  17   4       85.60       83.84     10.18 o 
  -1  17   4        3.78        6.52      6.97 o 
   0  17   4       15.49        3.19      5.98 o 
   1  17   4      112.19      102.52      8.54 o 
   2  17   4      117.04      108.09      9.69 o 
   3  17   4        6.07       28.98     13.43 o 
   4  17   4       14.90        9.55      8.34 o 
   5  17   4       58.50       54.23     12.91 o 
  -7  18   4        0.05        6.34      8.70 o 
  -6  18   4        2.26       11.87      7.00 o 
  -5  18   4        2.64       14.42      7.17 o 
  -4  18   4       20.81       23.15      7.33 o 
  -3  18   4        0.83       -1.14      6.43 o 
  -2  18   4       42.49       37.82      7.68 o 
  -1  18   4      135.59      147.09     12.18 o 
   0  18   4       68.15       65.31      9.06 o 
   1  18   4      104.49      103.85     10.69 o 
   2  18   4        2.38       11.19      7.06 o 
   3  18   4        5.05       22.26      7.04 o 
   4  18   4        0.94        3.71      6.43 o 
  -6  19   4       14.62       10.98      7.00 o 
  -5  19   4       17.39       17.39      6.70 o 
  -4  19   4      241.61      217.56     13.33 o 
  -3  19   4       76.44       60.21      9.66 o 
  -2  19   4       16.14       19.33      7.61 o 
  -1  19   4        0.76       15.99      9.03 o 
   0  19   4        2.90        4.52      6.96 o 
   1  19   4       10.09        9.87      7.10 o 
   2  19   4       78.89       81.19     10.75 o 
   3  19   4       11.73       35.21      9.25 o 
   4  19   4        0.37       11.51      8.20 o 
  -6  20   4       26.55       36.33      9.18 o 
  -5  20   4        0.00        7.51      7.17 o 
  -4  20   4       23.87       24.93      7.69 o 
  -3  20   4        1.85       18.23     10.56 o 
  -2  20   4      247.24      245.19     15.78 o 
  -1  20   4       66.29       45.16      9.30 o 
   0  20   4      193.66      191.27     14.64 o 
   1  20   4       36.09       39.79      9.50 o 
   2  20   4        0.16       16.18     10.11 o 
   3  20   4       10.60       25.25     16.29 o 
  -5  21   4        8.81       13.50     10.96 o 
  -4  21   4        0.60        7.29     10.25 o 
  -3  21   4      186.44      173.16     13.95 o 
  -2  21   4       34.39       22.93      8.91 o 
  -1  21   4        3.06        0.29      5.80 o 
   0  21   4       19.49       29.03      9.57 o 
   1  21   4       49.17       47.24     10.04 o 
   2  21   4        1.97        7.68      7.37 o 
   3  21   4        0.30       -7.55      7.03 o 
  -5  22   4        0.05       13.85      8.08 o 
  -4  22   4        0.10        7.05      7.24 o 
  -3  22   4        2.54       20.53     15.74 o 
  -2  22   4        1.53        4.34      8.07 o 
  -1  22   4        1.41        9.38      6.95 o 
   0  22   4        0.15       17.14     10.81 o 
   1  22   4      111.40       94.71     18.16 o 
   2  22   4        4.16       15.25     14.46 o 
  -4  23   4       25.02       31.75     13.11 o 
  -3  23   4       14.21       10.52      8.65 o 
  -2  23   4        0.42       15.08      9.41 o 
  -1  23   4       16.57       20.19      8.16 o 
   0  23   4       71.51       85.58     18.09 o 
   1  23   4       63.47       63.30     12.04 o 
  -3  24   4        2.98       17.79     18.79 o 
  -2  24   4        2.62        6.51      7.33 o 
  -1  24   4       29.63       56.21     18.73 o 
   0  24   4        1.24       24.39      9.29 o 
 -10   1   5        0.65       -1.32      8.10 o 
  -9   1   5        8.87       21.22     10.08 o 
  -8   1   5        2.82       -1.65      5.82 o 
  -7   1   5       31.90       41.17      8.76 o 
  -6   1   5       23.04       13.75      6.24 o 
  -5   1   5        0.66       -2.92      5.35 o 
  -4   1   5      541.88      585.13     10.30 o 
  -3   1   5      788.18      833.62     13.63 o 
  -2   1   5      237.98      226.42      6.54 o 
  -1   1   5      106.80       88.61      5.09 o 
   0   1   5      388.40      345.72     20.92 o 
   1   1   5      187.47      200.48     11.14 o 
   2   1   5       20.37       31.01      7.26 o 
   3   1   5        0.96       -2.94      5.26 o 
   4   1   5        0.05        0.66      4.45 o 
   5   1   5       10.20       27.16      8.21 o 
   6   1   5       54.63       60.12     13.89 o 
 -10   2   5        1.77       -1.84      8.48 o 
  -9   2   5        0.22       17.99     15.07 o 
  -8   2   5        0.47        4.04      9.74 o 
  -7   2   5        3.11       -0.99      6.74 o 
  -6   2   5       23.77       25.76      8.37 o 
  -5   2   5      215.87      208.85     10.98 o 
  -4   2   5      164.33      184.24      7.06 o 
  -3   2   5       75.81       70.68      4.16 o 
  -2   2   5      176.86      201.80      6.30 o 
  -1   2   5        2.44        3.66      2.25 o 
   0   2   5      263.37      253.23     11.04 o 
   1   2   5      157.20      151.09      9.60 o 
   2   2   5      106.40      111.82      9.49 o 
   3   2   5        0.32        0.65      4.86 o 
   4   2   5       63.53       61.65      9.32 o 
   5   2   5        1.09       21.31     10.87 o 
   6   2   5       11.58       18.02     14.09 o 
  -9   3   5        2.41       10.79      7.85 o 
  -8   3   5       21.48       32.96      8.34 o 
  -7   3   5      183.04      170.89     12.44 o 
  -6   3   5      104.60      110.01     10.84 o 
  -5   3   5       33.70       43.37      8.35 o 
  -4   3   5       92.53       88.52      4.48 o 
  -3   3   5      166.62      162.95      7.28 o 
  -2   3   5      350.83      404.31      9.07 o 
  -1   3   5     1400.70     1372.96     18.04 o 
   0   3   5      492.67      439.04     12.21 o 
   1   3   5      866.42      900.08     22.08 o 
   2   3   5        2.48        8.89      5.76 o 
   3   3   5       12.02       18.55      6.49 o 
   4   3   5       13.05       17.74      7.33 o 
   6   3   5       11.93       33.00     17.62 o 
  -9   4   5       11.39       29.20      9.02 o 
  -8   4   5        1.29       13.11      7.76 o 
  -7   4   5        0.13        2.68      5.87 o 
  -6   4   5        6.87       20.74     11.32 o 
  -5   4   5      140.37      150.17     10.16 o 
  -4   4   5        0.88       10.85      4.64 o 
  -3   4   5      166.39      159.49      6.15 o 
  -2   4   5       67.05       70.03      4.48 o 
  -1   4   5      198.27      200.58      6.04 o 
   0   4   5      259.52      258.50      6.10 o 
   1   4   5        0.70        1.71      5.24 o 
   2   4   5       40.48       56.14      8.10 o 
   3   4   5      179.27      142.14     11.31 o 
   4   4   5       44.61       48.82      9.75 o 
   5   4   5       49.19       45.79     11.03 o 
   6   4   5        9.38       28.86     11.18 o 
  -8   5   5      165.79      145.29     12.54 o 
  -7   5   5      420.01      403.37     18.01 o 
  -5   5   5       22.11       22.53      4.01 o 
  -4   5   5       91.73       98.16      5.45 o 
  -3   5   5       64.81       58.99      4.54 o 
  -2   5   5       42.91       47.04      3.95 o 
  -1   5   5       29.82       42.14      4.34 o 
   0   5   5      278.30      272.96      6.79 o 
   1   5   5      424.03      500.69     25.00 o 
   2   5   5      206.17      205.65     13.02 o 
   3   5   5       23.19       37.59      8.17 o 
   4   5   5        2.91        1.68      5.87 o 
   5   5   5        0.01        3.19      7.32 o 
   6   5   5        5.28        1.63      6.57 o 
  -9   6   5        2.80        7.37      7.34 o 
  -8   6   5        8.25       14.48      7.82 o 
  -7   6   5       16.94       19.67      7.12 o 
  -6   6   5      553.50      576.05     20.64 o 
  -5   6   5        0.47        4.57      7.22 o 
  -4   6   5       73.19       68.18      4.77 o 
  -3   6   5       41.97       47.89      4.64 o 
  -2   6   5      171.86      159.44      6.60 o 
  -1   6   5       26.05       33.89      3.82 o 
   0   6   5      129.82      123.32      5.08 o 
   1   6   5       87.39       74.83      8.31 o 
   2   6   5      247.71      220.31     12.50 o 
   3   6   5      429.89      361.36     17.10 o 
   4   6   5       88.72       74.70     10.05 o 
   5   6   5       19.54       14.76      9.58 o 
   6   6   5       12.91       21.89      9.15 o 
  -9   7   5        4.43        8.85      8.68 o 
  -8   7   5       56.55       40.17      9.26 o 
  -7   7   5      234.67      238.59     16.23 o 
  -6   7   5      319.90      299.32     14.04 o 
  -5   7   5      109.90      106.51      6.22 o 
  -4   7   5      153.91      165.24      7.52 o 
  -3   7   5       58.92       58.59      5.23 o 
  -2   7   5        0.01        7.15      4.24 o 
  -1   7   5        0.49        5.18      3.27 o 
   0   7   5      656.75      663.86     12.65 o 
   1   7   5       32.21       35.88      3.84 o 
   2   7   5       14.30       37.12      7.91 o 
   3   7   5      614.17      543.31     20.63 o 
   4   7   5       10.92       19.58      9.25 o 
   5   7   5        0.46       15.12     11.24 o 
   6   7   5        1.47       17.82     12.09 o 
  -9   8   5        5.64       19.06      8.61 o 
  -8   8   5        1.37        1.07      6.89 o 
  -7   8   5      215.71      212.05     15.47 o 
  -6   8   5        0.65       14.59     10.41 o 
  -5   8   5      209.20      203.29      7.52 o 
  -4   8   5        1.73        1.48      3.13 o 
  -3   8   5      279.75      263.51      8.55 o 
  -2   8   5       74.41       72.85      5.58 o 
  -1   8   5       99.63      127.67      6.46 o 
   0   8   5       81.80       93.45      5.56 o 
   1   8   5       84.78       81.08      5.06 o 
   2   8   5       22.09       32.47      5.45 o 
   3   8   5      219.58      184.16     12.20 o 
   4   8   5        6.44       16.77     13.74 o 
   5   8   5        1.65       -6.37      7.09 o 
   6   8   5       42.76       51.83     14.33 o 
  -9   9   5        0.00        2.09      6.38 o 
  -8   9   5       84.68       76.63     10.33 o 
  -7   9   5      132.16      131.76     12.54 o 
  -6   9   5      187.47      192.55     12.30 o 
  -5   9   5      733.10      764.87     15.07 o 
  -4   9   5        2.97        2.57      3.35 o 
  -3   9   5      484.01      481.00     12.11 o 
  -2   9   5       63.81       73.16      5.88 o 
  -1   9   5       86.59       94.45      8.16 o 
   0   9   5       30.99       31.93      4.69 o 
   1   9   5       10.91       18.83      4.10 o 
   2   9   5       78.00       49.16      8.19 o 
   3   9   5       78.82      105.36     10.21 o 
   4   9   5      107.15       92.12     13.08 o 
   6   9   5       17.01       17.69     13.52 o 
  -9  10   5        0.83        0.78     10.28 o 
  -8  10   5        0.82       13.83      8.43 o 
  -7  10   5        0.00        0.13      7.46 o 
  -6  10   5      144.92      147.12     14.47 o 
  -5  10   5      270.58      252.33      9.14 o 
  -4  10   5      343.14      330.19      9.90 o 
  -3  10   5       71.08       89.32      6.35 o 
  -2  10   5      399.77      435.55     11.50 o 
  -1  10   5      176.79      171.91      7.66 o 
   0  10   5        4.35       -0.01      4.33 o 
   1  10   5        1.44        6.52      3.99 o 
   2  10   5       41.08       30.31      4.81 o 
   3  10   5      169.54      180.22     12.70 o 
   4  10   5      125.04      133.95     12.66 o 
   5  10   5      144.78      128.95     13.45 o 
   6  10   5       11.14        3.90      7.25 o 
  -9  11   5        0.36        8.39      9.22 o 
  -8  11   5        0.04        6.70      7.10 o 
  -7  11   5       44.08       53.80      9.78 o 
  -6  11   5      158.52      153.41     11.78 o 
  -5  11   5     1278.96     1236.38     21.96 o 
  -4  11   5     1260.58     1211.35     21.40 o 
  -3  11   5      725.09      748.60     15.73 o 
  -2  11   5       44.91       38.25      4.86 o 
  -1  11   5       85.77      100.82      6.85 o 
   0  11   5        1.71        8.29      5.13 o 
   1  11   5        2.98        2.01      3.92 o 
   2  11   5       53.04       58.31     11.15 o 
   3  11   5        0.35       10.31      5.84 o 
   4  11   5      100.40       92.87     12.89 o 
   5  11   5        6.33       18.98      9.47 o 
  -8  12   5       20.53       12.57     11.87 o 
  -7  12   5       33.13       48.68      9.16 o 
  -6  12   5        0.41        7.91      4.21 o 
  -5  12   5      181.14      168.60      8.25 o 
  -4  12   5        1.83        5.54      4.72 o 
  -3  12   5        0.60        1.27      3.57 o 
  -2  12   5        1.51        9.26      5.24 o 
  -1  12   5      261.25      234.29      9.29 o 
   0  12   5        4.54        2.51      3.49 o 
   1  12   5       33.74       40.90      5.26 o 
   2  12   5       37.58       47.91      6.92 o 
   3  12   5      149.28      148.65     10.45 o 
   4  12   5       85.28       99.34     12.27 o 
   5  12   5       16.99       11.69      9.05 o 
  -8  13   5        0.08       16.07     10.26 o 
  -7  13   5        2.68       14.13      6.51 o 
  -6  13   5      437.17      409.58     14.59 o 
  -5  13   5        0.05        4.15      4.17 o 
  -4  13   5       52.83       54.27      5.90 o 
  -3  13   5       28.46       41.75      8.13 o 
  -2  13   5        1.27        7.30      4.87 o 
  -1  13   5      101.96       91.17      7.07 o 
   0  13   5       15.10        4.89      3.95 o 
   1  13   5        0.83        0.94      3.68 o 
   2  13   5        7.89       11.11      4.55 o 
   3  13   5      211.58      199.22     11.45 o 
   4  13   5        9.00       14.17      6.93 o 
   5  13   5        1.54       10.57      8.77 o 
  -8  14   5        0.07        5.16      7.31 o 
  -7  14   5        0.77       -0.12      5.29 o 
  -6  14   5      300.20      270.88     11.61 o 
  -5  14   5      267.98      255.82     10.00 o 
  -4  14   5        6.52        5.85      5.65 o 
  -3  14   5      130.70      134.59      7.57 o 
  -2  14   5       25.92       29.46      5.01 o 
  -1  14   5        0.93        6.58      4.14 o 
   0  14   5       90.75       89.13      6.70 o 
   1  14   5       20.60       27.86      5.31 o 
   2  14   5       16.67       28.96      5.42 o 
   3  14   5       64.19       55.18      9.86 o 
   4  14   5       56.24       46.07     10.52 o 
   5  14   5        5.81       18.29      9.60 o 
  -8  15   5       30.67       48.65     10.54 o 
  -7  15   5       30.64       29.61      9.25 o 
  -6  15   5        5.48        5.39      5.87 o 
  -5  15   5      102.28       99.21      9.01 o 
  -4  15   5      142.86      137.32     10.35 o 
  -3  15   5      124.11      125.17      9.31 o 
  -2  15   5       13.05       12.52      4.00 o 
  -1  15   5       13.96       24.01      4.88 o 
   0  15   5      151.36      154.89      9.58 o 
   1  15   5        2.62        7.86      4.58 o 
   2  15   5      104.42      110.06     10.67 o 
   3  15   5       36.46       33.57      8.53 o 
   4  15   5        0.09       18.86     12.25 o 
  -7  16   5        9.78        7.27      7.19 o 
  -6  16   5        0.19        6.16      4.79 o 
  -5  16   5       71.00       65.04      6.60 o 
  -4  16   5        0.83       -1.72      4.17 o 
  -3  16   5       49.31       46.12      5.62 o 
  -2  16   5       11.67       14.39      6.95 o 
  -1  16   5       38.36       48.51      5.24 o 
   0  16   5      191.66      200.59      9.49 o 
   1  16   5       12.30       15.07      6.71 o 
   2  16   5        4.07       10.60      5.11 o 
   3  16   5       15.69       12.34      6.31 o 
   4  16   5       59.16       84.42     12.34 o 
  -7  17   5       15.54        8.22      8.58 o 
  -6  17   5        8.46       14.95      6.17 o 
  -5  17   5        9.81       12.91      4.62 o 
  -4  17   5      108.75      108.70      7.27 o 
  -3  17   5        0.95       10.74      5.13 o 
  -2  17   5      105.25      106.15     11.12 o 
  -1  17   5       32.49       35.40      5.35 o 
   0  17   5       57.61       55.24      7.54 o 
   1  17   5       73.72       65.22      6.68 o 
   2  17   5       20.90       20.17      5.94 o 
   3  17   5        0.61       -0.35      4.75 o 
   4  17   5        3.86       27.20     12.66 o 
  -7  18   5       12.00       17.59     19.68 o 
  -6  18   5       33.20       43.77      8.37 o 
  -5  18   5        5.40        3.37      5.34 o 
  -4  18   5        6.68       16.53      9.91 o 
  -3  18   5        0.05        5.99      7.33 o 
  -2  18   5       22.89       21.43      7.52 o 
  -1  18   5      181.01      162.55     12.87 o 
   0  18   5      156.50      163.62     13.11 o 
   1  18   5        3.04       17.41      8.46 o 
   2  18   5        2.01        7.17      6.70 o 
   3  18   5        2.64       27.31     11.93 o 
  -6  19   5        0.01       27.43     16.26 o 
  -5  19   5        1.68        1.85      5.96 o 
  -4  19   5       60.68       78.41     19.07 o 
  -3  19   5       39.12       35.58      9.12 o 
  -2  19   5        0.74       12.92      9.48 o 
  -1  19   5       41.59       41.14      9.34 o 
   0  19   5        0.18        3.84      8.05 o 
   1  19   5       45.95       41.96     10.11 o 
   2  19   5        0.01        9.56      7.62 o 
   3  19   5        1.83       21.11     18.05 o 
  -6  20   5        1.06       12.82     15.64 o 
  -5  20   5       28.68       41.61      9.91 o 
  -4  20   5        0.24       11.71      9.26 o 
  -3  20   5       21.65       21.23      8.40 o 
  -2  20   5        5.48       16.12     10.48 o 
  -1  20   5        6.34        1.86      6.43 o 
   0  20   5      141.22      149.37     18.86 o 
   1  20   5        2.12        8.30      8.21 o 
   2  20   5       27.86       33.86     13.94 o 
  -5  21   5        0.14       -7.27      8.32 o 
  -4  21   5        0.87        8.42      6.65 o 
  -3  21   5        7.05       20.38      8.78 o 
  -2  21   5        3.57       15.14     11.78 o 
  -1  21   5        2.53        0.70      5.72 o 
   0  21   5       36.96       59.97     11.64 o 
   1  21   5        1.55       13.42      8.22 o 
   2  21   5        5.86       -2.43      7.39 o 
  -4  22   5        1.23       10.38     10.02 o 
  -3  22   5        0.50       21.08     12.28 o 
  -2  22   5        7.96       11.83      7.50 o 
  -1  22   5        0.11       -6.80      9.16 o 
   0  22   5       28.23       45.05     11.07 o 
   1  22   5        0.22       10.51     14.34 o 
  -3  23   5        4.19       12.12      8.39 o 
  -2  23   5        0.03        4.46      7.15 o 
  -1  23   5       16.19       21.10     10.11 o 
   0  23   5        2.33       16.39     11.26 o 
  -9   0   6       39.57       51.90     16.16 o 
  -8   0   6       42.32       42.83     12.67 o 
  -7   0   6       65.11       57.88     28.51 o 
  -6   0   6       67.54       67.55     14.90 o 
  -5   0   6       91.98      102.70     19.85 o 
  -4   0   6        3.92        7.41      5.38 o 
  -3   0   6      198.49      213.42     11.29 o 
  -2   0   6        8.58       18.63      5.44 o 
  -1   0   6     1290.44     1237.20     24.80 o 
   0   0   6      506.56      409.95     23.12 o 
   1   0   6        9.83       16.28     10.34 o 
   2   0   6        0.98        5.44      9.31 o 
   3   0   6        4.69        1.45     12.99 o 
   4   0   6       19.14        5.96      9.50 o 
   5   0   6        0.64       -1.26     10.49 o 
   6   0   6        4.14       -1.77     13.74 o 
  -9   1   6       51.15       39.65     10.04 o 
  -8   1   6       38.22       40.47      9.29 o 
  -7   1   6      330.91      329.22     16.25 o 
  -6   1   6        3.58       16.19      6.74 o 
  -5   1   6        0.13        4.14      5.93 o 
  -4   1   6      161.10      157.12      6.33 o 
  -3   1   6      520.26      551.59     12.67 o 
  -2   1   6        6.68        6.19      3.18 o 
  -1   1   6       72.36       71.32      6.05 o 
   0   1   6      435.63      428.01     15.61 o 
   1   1   6      448.87      437.21     18.32 o 
   2   1   6      280.53      305.30     17.18 o 
   3   1   6       16.62       25.97      9.16 o 
   4   1   6       28.19       30.55      8.49 o 
   5   1   6        1.13       14.43     12.40 o 
   6   1   6       16.78       18.16     13.96 o 
  -9   2   6        4.33       16.96     10.86 o 
  -8   2   6        0.03       10.39      7.22 o 
  -7   2   6       71.45       57.20      9.75 o 
  -6   2   6       29.78       25.99      7.39 o 
  -5   2   6       65.75       71.96      8.32 o 
  -4   2   6        0.00       -0.13      2.42 o 
  -3   2   6      214.98      201.92      7.56 o 
  -2   2   6        8.27       10.56      4.01 o 
  -1   2   6      268.04      247.62      6.62 o 
   0   2   6      192.56      184.81     11.74 o 
   1   2   6        1.93        2.39      5.28 o 
   2   2   6       90.37       86.50      9.43 o 
   3   2   6        0.07       -0.51      4.88 o 
   5   2   6        2.36       18.17     10.16 o 
   6   2   6        0.96       12.57     12.33 o 
  -9   3   6        0.51        4.13      9.79 o 
  -8   3   6       48.69       50.22      9.41 o 
  -7   3   6        3.29       10.63      6.76 o 
  -6   3   6        9.24       21.24      9.27 o 
  -5   3   6        5.03       10.24      6.11 o 
  -4   3   6       63.03       59.90      4.58 o 
  -3   3   6       16.77       25.95      4.51 o 
  -2   3   6      167.18      168.53      6.59 o 
  -1   3   6       54.69       47.61      3.61 o 
   0   3   6        2.73       -1.35      7.39 o 
   1   3   6      200.17      243.61     22.63 o 
   2   3   6       51.28       77.44     10.01 o 
   3   3   6       38.25       44.55      9.05 o 
   4   3   6        8.51       23.52      8.19 o 
   5   3   6       15.30       25.83     13.69 o 
   6   3   6        4.15       14.21     11.82 o 
  -9   4   6        2.63        8.02     12.21 o 
  -8   4   6      152.74      140.64     14.54 o 
  -7   4   6      203.31      205.94     20.70 o 
  -6   4   6       22.82       16.19      7.35 o 
  -5   4   6        0.07        8.59      3.65 o 
  -4   4   6       56.82       68.46      5.69 o 
  -3   4   6        1.10        8.70      4.25 o 
  -2   4   6      253.62      266.46      8.55 o 
  -1   4   6       27.79       33.90      4.21 o 
   0   4   6       21.96       28.65      7.90 o 
   1   4   6       68.92       73.58     12.25 o 
   2   4   6      116.28       90.31      9.98 o 
   3   4   6        3.47       12.61      7.31 o 
   4   4   6        0.23        6.87      8.64 o 
   5   4   6        9.66       35.08     16.10 o 
  -9   5   6        0.86       15.59     12.44 o 
  -8   5   6       12.27       21.61      8.59 o 
  -7   5   6       72.45       58.80      9.72 o 
  -6   5   6       81.38       80.13      9.91 o 
  -5   5   6       23.28       31.36      7.13 o 
  -4   5   6       62.17       64.52      5.39 o 
  -3   5   6       23.02       22.59      4.08 o 
  -2   5   6       10.89       16.67      3.84 o 
  -1   5   6        4.01        6.71      3.52 o 
   0   5   6       88.49       74.45      8.48 o 
   1   5   6       31.12       22.54      7.37 o 
   2   5   6       44.96       38.80      9.66 o 
   3   5   6       82.42       79.03      9.64 o 
   4   5   6        6.13       13.07      8.10 o 
   5   5   6        3.37        5.96      8.83 o 
  -9   6   6       53.17       47.49     11.84 o 
  -8   6   6       79.88       84.96     10.78 o 
  -7   6   6      281.77      261.87     15.30 o 
  -6   6   6      649.90      641.80     25.09 o 
  -5   6   6       47.83       43.84      4.74 o 
  -4   6   6       44.41       58.02      6.37 o 
  -3   6   6      124.54      127.94      7.24 o 
  -2   6   6      174.85      185.41      7.47 o 
  -1   6   6       17.51       18.77      4.47 o 
   0   6   6      122.62      121.41      7.52 o 
   1   6   6      240.27      235.23     14.32 o 
   2   6   6        3.85        8.95      6.83 o 
   3   6   6        0.03       10.85      8.36 o 
   4   6   6       22.88       20.09      9.17 o 
   5   6   6       10.79       23.20     10.65 o 
  -9   7   6       10.41        5.53      8.22 o 
  -8   7   6       36.49       41.59     10.23 o 
  -7   7   6        5.56        4.55      7.50 o 
  -6   7   6        6.93        7.12      6.86 o 
  -4   7   6      433.02      409.03     12.05 o 
  -3   7   6       62.46       61.94      5.89 o 
  -2   7   6        0.18        0.08      3.00 o 
  -1   7   6       20.51       20.26      5.19 o 
   0   7   6       16.34       25.21      4.91 o 
   1   7   6       15.91        9.33      6.16 o 
   2   7   6      269.18      269.33     15.42 o 
   3   7   6        0.19        8.66      9.81 o 
   4   7   6       75.85       47.34      9.52 o 
   5   7   6       61.19       81.85     16.27 o 
  -9   8   6       24.58       15.33     10.16 o 
  -8   8   6        1.91       13.38      8.93 o 
  -7   8   6       18.35       22.78      7.83 o 
  -6   8   6      343.02      346.02     16.28 o 
  -5   8   6       19.25       19.56      4.66 o 
  -4   8   6      601.05      598.83     14.47 o 
  -3   8   6      184.37      183.63      8.50 o 
  -2   8   6      126.61      117.53      7.95 o 
  -1   8   6        0.67       11.15      4.09 o 
   0   8   6       72.35       68.06      5.63 o 
   1   8   6       67.51       56.87     11.14 o 
   2   8   6       87.67      102.15     10.27 o 
   3   8   6        4.23       26.64      9.25 o 
   4   8   6        1.65        8.41      9.35 o 
   5   8   6       73.88       67.31     13.86 o 
  -9   9   6        0.05       -1.82      6.75 o 
  -8   9   6        2.51       13.00      7.99 o 
  -7   9   6       20.87       21.20      7.36 o 
  -6   9   6      404.20      388.54     16.99 o 
  -5   9   6      465.85      436.14     13.52 o 
  -4   9   6       21.15       22.68      5.60 o 
  -3   9   6      153.65      153.50      8.41 o 
  -2   9   6      123.11      123.87      7.46 o 
  -1   9   6       91.52       78.00      8.52 o 
   0   9   6        5.47       15.45      6.29 o 
   1   9   6        8.40       14.15      8.26 o 
   2   9   6        5.51        9.64      7.31 o 
   3   9   6       18.95       24.66      8.11 o 
   4   9   6       91.61      113.99     13.67 o 
   5   9   6        3.75        3.08      8.88 o 
  -8  10   6       18.42       36.07      9.67 o 
  -7  10   6        1.74       10.92      8.97 o 
  -6  10   6       47.41       43.52      7.91 o 
  -5  10   6       17.61       17.38      4.57 o 
  -4  10   6       18.18       25.08      5.03 o 
  -3  10   6        0.06        5.65      4.17 o 
  -2  10   6       16.27       25.38      5.26 o 
  -1  10   6        2.77       16.22      4.98 o 
   0  10   6        8.65        7.43      3.84 o 
   1  10   6        7.18        9.67      6.03 o 
   2  10   6        1.64       21.82      8.83 o 
   3  10   6        3.93       20.90      8.78 o 
   4  10   6        3.03       -0.44      5.77 o 
   5  10   6        0.22        6.45      8.12 o 
  -8  11   6       16.20       31.84     13.31 o 
  -7  11   6       22.04       31.92     11.03 o 
  -6  11   6        7.92       21.90     14.34 o 
  -5  11   6      677.22      675.71     16.16 o 
  -4  11   6        6.21       11.43      5.53 o 
  -3  11   6        2.99       14.49      6.83 o 
  -2  11   6       23.08       26.04      5.60 o 
  -1  11   6       17.72       21.63      4.89 o 
   0  11   6       41.52       40.06      7.97 o 
   1  11   6        1.68       10.43      4.86 o 
   3  11   6        2.09       10.28      8.32 o 
   4  11   6       44.62       49.25     11.92 o 
   5  11   6        8.26        3.63      8.03 o 
  -8  12   6       20.99       31.27     10.72 o 
  -7  12   6        1.73        7.99      9.39 o 
  -6  12   6       10.84       23.89      7.47 o 
  -5  12   6       29.16       35.75      5.85 o 
  -4  12   6      326.40      319.91     11.75 o 
  -3  12   6       35.41       42.24      5.68 o 
  -2  12   6        7.66       12.07      5.05 o 
  -1  12   6        3.64       10.87      6.97 o 
   0  12   6        4.01        8.87      4.49 o 
   1  12   6       15.09       15.02      6.15 o 
   2  12   6        6.94       22.47     12.27 o 
   3  12   6        0.13        4.97      8.58 o 
   4  12   6       34.70       28.36     10.64 o 
  -8  13   6        3.42        2.65      7.67 o 
  -7  13   6        7.22       17.71      7.55 o 
  -6  13   6       21.77       32.35      7.81 o 
  -5  13   6      234.24      221.80      9.78 o 
  -4  13   6      311.05      313.82     11.75 o 
  -3  13   6        0.15        0.80      3.07 o 
  -2  13   6        1.12       13.89      5.83 o 
  -1  13   6        0.25        6.79      6.93 o 
   0  13   6        0.49       14.78      7.83 o 
   1  13   6        5.64       21.36      5.52 o 
   2  13   6        2.20        7.73      6.55 o 
   3  13   6        3.60       13.89      9.18 o 
   4  13   6       84.16       81.11     13.81 o 
  -8  14   6        0.05        0.66      6.27 o 
  -7  14   6        2.52       12.89      7.49 o 
  -6  14   6      108.19      107.45     11.45 o 
  -5  14   6       51.25       46.27      6.24 o 
  -4  14   6        3.36       12.09      4.94 o 
  -3  14   6        5.89       11.04      4.51 o 
  -2  14   6        1.32       16.02      5.81 o 
  -1  14   6      244.69      246.23     10.69 o 
   0  14   6       53.33       46.14      6.49 o 
   1  14   6      125.66      120.18      8.49 o 
   2  14   6        6.40       11.58      7.21 o 
   3  14   6       10.71       35.18      9.35 o 
   4  14   6       21.29       25.05     10.37 o 
  -7  15   6        0.03        3.07      5.75 o 
  -6  15   6        0.58       13.51     14.10 o 
  -5  15   6        4.38       19.73      6.54 o 
  -4  15   6        1.98       11.60      5.66 o 
  -3  15   6        7.80        8.65      5.53 o 
  -2  15   6        0.23       15.21      5.45 o 
  -1  15   6       21.09       18.58      5.27 o 
   0  15   6        4.46        7.20      4.85 o 
   1  15   6        1.86        7.96      5.23 o 
   2  15   6       37.66       37.18      9.73 o 
   3  15   6       69.91       55.26     10.66 o 
  -7  16   6        6.34       14.38      8.63 o 
  -6  16   6        3.42       19.00      9.68 o 
  -5  16   6       35.86       44.19      6.64 o 
  -4  16   6       31.64       40.36      6.48 o 
  -3  16   6        0.15       11.00      6.07 o 
  -2  16   6       50.14       61.83      7.26 o 
  -1  16   6        1.04       13.42      5.38 o 
   0  16   6        0.14        0.29      4.00 o 
   1  16   6       76.24       69.92      7.35 o 
   2  16   6       26.10       21.84      8.37 o 
   3  16   6        6.69       17.79     12.54 o 
  -6  17   6        0.12       10.82      8.89 o 
  -5  17   6        0.01        2.24      4.94 o 
  -4  17   6       41.96       49.23      6.99 o 
  -3  17   6       75.16       75.74      7.61 o 
  -2  17   6       26.76       26.39      5.42 o 
  -1  17   6       26.46       40.86      6.52 o 
   0  17   6        1.36        3.31      4.43 o 
   1  17   6       32.47       33.32      6.66 o 
   3  17   6        0.00       15.18     14.34 o 
  -6  18   6        6.91       33.14     37.87 o 
  -5  18   6        2.46        9.02      9.48 o 
  -4  18   6        1.82       12.92      7.33 o 
  -3  18   6        0.99        7.10      8.28 o 
  -2  18   6        3.20       20.64      8.42 o 
  -1  18   6       62.23       60.96     10.83 o 
   1  18   6        0.85        6.14      7.04 o 
   2  18   6       12.90       23.48     18.28 o 
  -5  19   6       62.05       74.64     18.99 o 
  -4  19   6       57.88       45.85      9.45 o 
  -3  19   6      102.35      130.93     14.20 o 
  -2  19   6       38.32       64.38     11.67 o 
  -1  19   6        5.80       16.97      8.23 o 
   0  19   6        0.56       12.88      8.00 o 
   1  19   6        0.38       16.78      9.77 o 
   2  19   6       21.88       -5.07     11.57 o 
  -5  20   6        2.17       18.57      8.67 o 
  -4  20   6       23.44       37.13     16.18 o 
  -3  20   6       20.97       23.62      9.57 o 
  -2  20   6       35.01       46.14     10.78 o 
  -1  20   6       39.99       42.58     10.29 o 
   0  20   6       27.49       46.06     10.12 o 
   1  20   6        1.06       17.65     12.13 o 
  -4  21   6        0.05       -7.99      8.39 o 
  -3  21   6       92.91       84.88     13.82 o 
  -2  21   6        0.69       -0.75      8.30 o 
  -1  21   6        3.58       13.42     10.94 o 
   0  21   6       22.99       29.49     10.39 o 
  -2  22   6        0.78       13.92     13.78 o 
  -9   1   7        0.99       36.31     21.94 o 
  -8   1   7        8.18       14.25      7.83 o 
  -7   1   7        2.41        7.30      6.92 o 
  -6   1   7       22.53       24.30      7.23 o 
  -5   1   7        5.82       13.68      6.80 o 
  -4   1   7        0.02        0.96      6.74 o 
  -3   1   7       67.55       74.34      7.36 o 
  -2   1   7       16.86       20.15      4.22 o 
  -1   1   7       30.74       33.18      7.42 o 
   0   1   7      223.13      185.81     13.17 o 
   1   1   7       51.08       72.30     10.84 o 
   2   1   7        3.34       23.13      8.62 o 
   3   1   7        0.59       -0.66      5.69 o 
   4   1   7        0.16       12.84      8.62 o 
   5   1   7        3.97       11.83      9.60 o 
  -9   2   7        3.04        1.16      6.91 o 
  -8   2   7        3.50       10.49     12.42 o 
  -7   2   7        0.29       15.50      9.77 o 
  -6   2   7      113.93      101.49     10.91 o 
  -5   2   7        0.76       17.60      9.04 o 
  -4   2   7        4.91       13.05      4.39 o 
  -3   2   7       13.11       27.17      5.52 o 
  -2   2   7      115.91       99.85      5.95 o 
  -1   2   7      323.22      281.85     14.29 o 
   0   2   7      101.55       78.09     10.05 o 
   1   2   7        5.83        7.19      6.93 o 
   2   2   7       49.72       67.59     11.11 o 
   3   2   7       39.25       44.32     11.97 o 
   5   2   7        2.31        5.87      8.42 o 
  -9   3   7        2.08       13.01      9.49 o 
  -8   3   7        0.80        2.73      6.50 o 
  -7   3   7        2.38        8.94     15.27 o 
  -6   3   7       40.28       47.67      8.09 o 
  -5   3   7       47.90       52.49      6.33 o 
  -4   3   7        0.01        5.06      6.19 o 
  -3   3   7        1.89        8.64      3.92 o 
  -2   3   7       66.61       56.32      5.03 o 
  -1   3   7      103.72      103.32      9.75 o 
   0   3   7      496.66      507.42     19.26 o 
   1   3   7       57.91       50.28      9.18 o 
   2   3   7        6.47       14.18      9.70 o 
   3   3   7        6.23       22.73     11.04 o 
   4   3   7        6.15       31.42     12.96 o 
   5   3   7        2.77       17.02     10.21 o 
  -9   4   7        0.00       -1.71      7.65 o 
  -8   4   7       14.98        5.65      7.56 o 
  -7   4   7       87.02       94.92     10.61 o 
  -6   4   7        1.97       10.35      8.17 o 
  -5   4   7       10.00       21.95      5.25 o 
  -4   4   7       12.50       10.68      4.88 o 
  -3   4   7       75.14       66.24      5.92 o 
  -2   4   7        1.05       -0.75      2.62 o 
  -1   4   7       14.12       12.66      6.67 o 
   0   4   7        6.87       18.38      8.17 o 
   1   4   7        1.63        8.38      6.79 o 
   2   4   7       13.16       26.18      8.28 o 
   3   4   7        6.53        4.62      7.85 o 
   4   4   7        5.78       11.35     12.06 o 
  -9   5   7       22.10       30.15     11.37 o 
  -8   5   7       11.26       10.95      9.21 o 
  -7   5   7        1.78        5.34      7.50 o 
  -6   5   7       49.00       60.08     10.60 o 
  -5   5   7       23.89       28.73      4.64 o 
  -4   5   7      101.58      110.89      7.08 o 
  -3   5   7      306.61      296.95     10.75 o 
  -2   5   7       26.21       27.81      4.39 o 
  -1   5   7       11.45        5.86      4.12 o 
   0   5   7      231.74      208.16     13.28 o 
   1   5   7      159.34      149.01     17.42 o 
   2   5   7        7.91       18.95     13.96 o 
   3   5   7       24.61       18.51     12.15 o 
   4   5   7        1.78       -4.13      8.55 o 
  -9   6   7        0.63       19.48     13.10 o 
  -8   6   7        0.70       20.80     17.87 o 
  -7   6   7        9.05        9.33      9.81 o 
  -6   6   7      209.39      232.99     14.49 o 
  -5   6   7        0.20        4.62      3.39 o 
  -4   6   7       54.65       70.05      8.01 o 
  -3   6   7       29.07       31.07      5.11 o 
  -2   6   7       29.01       30.69      4.86 o 
  -1   6   7        7.82       13.97      6.83 o 
   0   6   7        0.47       17.78      7.35 o 
   1   6   7        4.22        5.23      8.05 o 
   2   6   7       12.56        4.34      8.41 o 
   3   6   7       17.39       21.67     12.90 o 
   4   6   7       25.19       30.51     12.38 o 
  -9   7   7        0.24        0.66      7.75 o 
  -8   7   7       21.48       23.30     10.39 o 
  -7   7   7       42.70       46.00      9.93 o 
  -6   7   7       81.64       67.08     10.96 o 
  -5   7   7      142.68      133.11      8.64 o 
  -4   7   7       72.23       72.79      6.68 o 
  -3   7   7       14.85       18.57      5.56 o 
  -2   7   7       65.85       56.21      5.90 o 
  -1   7   7       32.44       34.85      4.32 o 
   0   7   7       22.32       30.14      6.93 o 
   1   7   7        3.29        2.94      5.75 o 
   2   7   7        0.01       -2.85      6.65 o 
   4   7   7        6.99        2.79      8.71 o 
  -8   8   7       19.45       26.65      9.70 o 
  -7   8   7       92.41       74.25     10.05 o 
  -6   8   7        0.00        2.50      7.02 o 
  -5   8   7      158.81      173.64      8.08 o 
  -4   8   7       21.07       27.97      5.25 o 
  -3   8   7      338.57      325.23     11.57 o 
  -2   8   7      138.99      128.46      7.66 o 
  -1   8   7       32.63       27.26      4.69 o 
   0   8   7        1.14        1.20      5.00 o 
   1   8   7        3.40        3.27      5.38 o 
   2   8   7       15.03       22.27      8.65 o 
   3   8   7       72.28       64.80     15.90 o 
   4   8   7        6.08        3.48      9.08 o 
  -8   9   7        6.67        8.06      7.51 o 
  -7   9   7        1.46       -1.07      5.69 o 
  -6   9   7       12.49       21.00     11.54 o 
  -5   9   7      296.50      293.28     10.81 o 
  -4   9   7       49.06       39.38      5.97 o 
  -3   9   7      756.80      762.41     18.55 o 
  -2   9   7       29.97       27.03      5.35 o 
  -1   9   7        0.27        6.64      4.16 o 
   0   9   7       51.69       56.64      8.71 o 
   1   9   7        6.93        8.01      6.48 o 
   2   9   7       23.77       38.15      8.75 o 
   3   9   7        3.65       20.44     11.02 o 
   4   9   7       54.22       39.37     12.29 o 
  -8  10   7        7.15        4.19      9.49 o 
  -7  10   7        7.40       16.40      7.76 o 
  -6  10   7       13.64       18.22     13.85 o 
  -5  10   7      100.72       85.84      7.16 o 
  -4  10   7      485.48      476.42     32.84 o 
  -3  10   7       88.69       98.75      8.12 o 
  -2  10   7      109.26      104.20      9.20 o 
  -1  10   7       11.93       18.50      4.87 o 
   0  10   7       10.97       24.66      7.23 o 
   1  10   7        1.03        2.15      8.55 o 
   2  10   7       28.30       29.19      9.38 o 
   3  10   7       22.90       24.06     20.05 o 
   4  10   7       77.62       56.46     11.62 o 
  -8  11   7        1.04        3.06      7.20 o 
  -7  11   7        0.00       -1.87      7.69 o 
  -6  11   7       24.35       30.99      8.97 o 
  -5  11   7      607.86      562.10     16.25 o 
  -4  11   7       23.40       24.42      5.87 o 
  -3  11   7      277.40      278.20     15.24 o 
  -2  11   7        9.31       15.30      6.45 o 
  -1  11   7        0.07        6.39      6.09 o 
   0  11   7       39.03       41.92      6.88 o 
   2  11   7       24.97       46.61     11.47 o 
   3  11   7        7.41       10.59      8.74 o 
  -8  12   7        0.86       15.69     11.34 o 
  -7  12   7       60.90       60.08     10.47 o 
  -6  12   7        6.44        1.36      5.91 o 
  -5  12   7       27.78       25.81      5.99 o 
  -4  12   7       12.23       14.73      5.45 o 
  -3  12   7       20.71       23.46      5.77 o 
  -2  12   7        0.01        4.56      5.19 o 
  -1  12   7        3.46        7.62      8.66 o 
   0  12   7        0.03       18.50      7.62 o 
   1  12   7        6.12        3.59      5.67 o 
   2  12   7        0.41       -2.88      8.05 o 
   3  12   7       34.77       33.69     16.46 o 
  -7  13   7        0.24       17.83     17.32 o 
  -6  13   7       73.81       72.56     10.33 o 
  -5  13   7       30.74       24.14      5.85 o 
  -4  13   7      222.36      249.73     15.66 o 
  -3  13   7       21.11       22.16      5.93 o 
  -2  13   7        9.32       23.69      5.84 o 
  -1  13   7       11.67       20.90      5.79 o 
   0  13   7        0.48       -1.41      4.87 o 
   1  13   7       77.39       79.55     11.01 o 
   2  13   7        6.25        7.10     15.42 o 
   3  13   7       36.75       45.58     13.85 o 
  -7  14   7       27.03       23.52      8.08 o 
  -6  14   7       31.11       32.36      8.95 o 
  -5  14   7       21.37       29.87      6.45 o 
  -4  14   7       22.47       21.32      5.87 o 
  -3  14   7        0.01       14.67      7.36 o 
  -2  14   7        0.21       -4.72      5.75 o 
  -1  14   7       18.70       23.74      8.61 o 
   0  14   7       38.89       42.90      9.28 o 
   1  14   7       13.95       18.20      8.85 o 
   2  14   7        0.45       11.89     11.55 o 
   3  14   7        7.69       19.79     11.04 o 
  -7  15   7        2.10        2.19      7.24 o 
  -6  15   7        2.88       15.36     20.22 o 
  -5  15   7       28.64       33.65      6.28 o 
  -4  15   7       31.69       33.69      6.89 o 
  -3  15   7      119.66      103.51     10.45 o 
  -2  15   7        7.09        7.68      6.25 o 
  -1  15   7        0.43       48.75     23.49 o 
   0  15   7      190.70      189.11     13.93 o 
   1  15   7        0.40       15.64     14.22 o 
   2  15   7        3.83        8.11     11.25 o 
  -6  16   7        1.10        4.71      6.66 o 
  -5  16   7        3.25       26.87     10.48 o 
  -4  16   7       21.56       23.03      6.80 o 
  -3  16   7       56.29       65.92     10.58 o 
  -2  16   7        0.87        8.46      5.43 o 
  -1  16   7        0.68        9.48      5.52 o 
   0  16   7       54.21       63.09      9.24 o 
   1  16   7       16.92        6.85      9.35 o 
   2  16   7        4.18       11.90      8.46 o 
  -6  17   7        0.17       21.35     15.68 o 
  -5  17   7       11.28       12.94      5.91 o 
  -4  17   7       58.28       44.62      7.77 o 
  -3  17   7       19.43       18.87      6.46 o 
  -2  17   7       20.41       21.64      6.50 o 
  -1  17   7       12.81       15.71      8.46 o 
   0  17   7       69.32       66.79      9.59 o 
   1  17   7        2.22       21.15      9.81 o 
  -5  18   7        0.05       27.46     11.24 o 
  -4  18   7        1.03        0.26      6.03 o 
  -3  18   7        1.08        5.59      9.10 o 
  -2  18   7       72.47       87.79     13.34 o 
  -1  18   7       75.96       86.00     13.17 o 
   0  18   7       16.83        1.64      8.47 o 
   1  18   7        8.66       16.02     16.66 o 
  -4  19   7        3.67       24.49     16.01 o 
  -3  19   7        0.94       -3.88      8.00 o 
  -2  19   7       16.69       45.83     10.39 o 
  -1  19   7        1.77       12.69     10.25 o 
   0  19   7       31.06       34.91     12.99 o 
  -3  20   7        0.10        8.89      8.96 o 
  -2  20   7        4.37       17.59      8.64 o 
  -1  20   7       15.31       41.63     15.57 o 
  -8   0   8        7.81       26.11     20.63 o 
  -7   0   8       76.62       54.56     14.97 o 
  -6   0   8      122.42      115.56     16.15 o 
  -5   0   8       41.68       45.74     10.26 o 
  -4   0   8        8.94        8.83      5.99 o 
  -3   0   8       37.30       50.16      7.88 o 
  -2   0   8        6.04       24.63      9.34 o 
  -1   0   8      317.62      328.60     27.50 o 
   0   0   8       36.05       25.53     11.92 o 
   1   0   8        0.26        6.27     10.02 o 
   2   0   8       17.82       30.02     14.26 o 
   3   0   8       49.19       35.19     14.15 o 
  -8   1   8       25.42       25.56      9.45 o 
  -7   1   8       83.60       68.59     10.60 o 
  -6   1   8       56.47       61.08      9.69 o 
  -4   1   8        3.14        8.02      5.71 o 
  -3   1   8       48.75       55.18      7.38 o 
  -2   1   8       28.82       44.67      8.41 o 
  -1   1   8        1.47       18.34      7.32 o 
   0   1   8      191.49      163.18     13.37 o 
   1   1   8       75.04       71.89     14.69 o 
   2   1   8      123.74      116.64     13.93 o 
   3   1   8        5.36       11.04      9.61 o 
  -8   2   8       21.84       29.66     11.96 o 
  -7   2   8       63.26       49.21     10.22 o 
  -6   2   8        1.30       24.29      8.78 o 
  -5   2   8       18.85       23.99      7.85 o 
  -4   2   8       10.89       16.77      4.77 o 
  -3   2   8      102.90      115.20      7.23 o 
  -2   2   8       47.01       48.52      8.79 o 
  -1   2   8       72.84       64.96      9.07 o 
   0   2   8       41.64       39.43      8.52 o 
   1   2   8        1.25       14.24      8.43 o 
   2   2   8       10.49        2.99      7.63 o 
   3   2   8        0.79       26.72     15.10 o 
  -8   3   8        0.01       12.90      9.41 o 
  -7   3   8        4.29       22.87     13.68 o 
  -6   3   8        2.15        5.88      8.65 o 
  -5   3   8       57.95       82.34      8.52 o 
  -4   3   8        6.79       13.98      4.59 o 
  -3   3   8       48.45       57.19      5.84 o 
  -2   3   8       41.47       37.26      8.05 o 
  -1   3   8       46.37       59.70      8.85 o 
   0   3   8        3.13       -4.51      7.26 o 
   1   3   8       27.10       38.95      9.44 o 
   2   3   8        3.94       12.35     12.58 o 
   3   3   8        0.00       16.62      9.50 o 
  -8   4   8      101.63      104.20     14.46 o 
  -7   4   8       64.62       54.33     10.41 o 
  -6   4   8       52.86       58.09     11.73 o 
  -5   4   8       76.30       72.88      7.02 o 
  -4   4   8       24.37       41.70      5.81 o 
  -3   4   8       22.07       31.56      5.62 o 
  -2   4   8      244.89      254.75     10.87 o 
  -1   4   8       34.79       36.64      8.71 o 
   0   4   8       47.78       45.76      8.82 o 
   1   4   8       30.32       31.04     10.23 o 
   2   4   8       19.92        7.29     10.46 o 
   3   4   8        0.49       18.03     10.72 o 
  -8   5   8        6.85       -4.24      8.76 o 
  -7   5   8        2.50       12.02      8.39 o 
  -6   5   8        6.72       15.25      7.92 o 
  -5   5   8        0.00        8.50      6.52 o 
  -4   5   8       11.98       18.26      4.92 o 
  -3   5   8       56.02       62.05      5.70 o 
  -2   5   8      141.95      135.60     10.93 o 
  -1   5   8       17.52       16.57      7.23 o 
   0   5   8       15.63       29.71      8.80 o 
   1   5   8        1.67       -4.64      8.28 o 
   2   5   8        3.37        3.26      7.98 o 
   3   5   8        8.68       -2.44      6.64 o 
  -8   6   8      118.42      120.96     14.27 o 
  -7   6   8       54.67       41.52      9.11 o 
  -6   6   8       56.26       66.06     11.23 o 
  -5   6   8        0.74        4.00      6.86 o 
  -4   6   8       18.73       23.52      5.46 o 
  -3   6   8      136.37      139.04      8.21 o 
  -2   6   8      234.83      237.70     11.33 o 
  -1   6   8        0.46        2.12      5.42 o 
   0   6   8      103.04       95.62     10.18 o 
   1   6   8       76.11       99.80     11.05 o 
   2   6   8        0.00        8.29     11.30 o 
   3   6   8        0.42        9.98     12.23 o 
  -8   7   8       16.42        4.36      9.87 o 
  -7   7   8        0.00        5.46     13.33 o 
  -6   7   8        0.00       19.39     15.62 o 
  -5   7   8       15.90       14.62      5.49 o 
  -4   7   8      208.22      200.72     10.55 o 
  -3   7   8       10.56       14.63      5.09 o 
  -2   7   8       17.16       26.65      7.41 o 
  -1   7   8       16.54       21.21     10.13 o 
   0   7   8        1.97       11.71      7.65 o 
   1   7   8        5.10       13.27      7.50 o 
   2   7   8        7.45       28.38     33.73 o 
   3   7   8        0.00        0.10      6.03 o 
  -8   8   8       29.08       29.64     10.21 o 
  -7   8   8        1.17       -2.55      7.88 o 
  -6   8   8        6.81       16.31      8.17 o 
  -5   8   8       24.16       34.92      6.59 o 
  -4   8   8      333.43      315.71     12.27 o 
  -3   8   8       73.06       78.63      7.72 o 
  -2   8   8       76.14       77.21      8.68 o 
  -1   8   8        0.06       14.04      6.73 o 
   0   8   8        8.45       29.82      8.22 o 
   1   8   8       25.82       30.97      8.56 o 
   2   8   8        6.54       18.77      9.98 o 
   3   8   8        1.57       20.61      9.94 o 
  -8   9   8        3.86        8.48      8.46 o 
  -7   9   8        4.79       18.41     12.98 o 
  -6   9   8       68.56       62.23      9.58 o 
  -5   9   8       18.06       18.02      5.54 o 
  -4   9   8        8.53       15.64      5.86 o 
  -3   9   8        0.02       -0.04      4.51 o 
  -2   9   8        0.20       13.02      7.78 o 
  -1   9   8        0.99        4.56      6.55 o 
   0   9   8        0.90        4.05      6.84 o 
   1   9   8       39.32       49.62     10.43 o 
   2   9   8        0.01       -3.92      8.67 o 
   3   9   8       27.71       32.80     14.76 o 
  -7  10   8        2.64        8.15     10.64 o 
  -6  10   8        1.12       16.01     11.55 o 
  -5  10   8       37.90       44.51      6.70 o 
  -4  10   8        8.40       23.26      6.03 o 
  -3  10   8        0.03        1.77      4.96 o 
  -2  10   8        5.46        7.36      4.60 o 
  -1  10   8        5.51        2.04      5.07 o 
   0  10   8        0.14       24.79      8.94 o 
   1  10   8        0.12        8.56      7.35 o 
   2  10   8        3.89       37.01     15.08 o 
  -7  11   8        3.65       29.60     12.70 o 
  -6  11   8       44.39       42.76     10.07 o 
  -5  11   8      209.87      206.59     11.75 o 
  -4  11   8        0.58        4.76      4.67 o 
  -3  11   8        0.72       16.68      8.32 o 
  -2  11   8        9.58       19.62      6.36 o 
  -1  11   8        4.15       23.41      9.93 o 
   1  11   8        0.28       10.93      8.00 o 
   2  11   8        8.69       22.60      9.18 o 
  -7  12   8        2.05       10.38      7.17 o 
  -6  12   8        5.53       22.06      9.06 o 
  -5  12   8       62.09       48.80      9.00 o 
  -4  12   8      174.16      160.60     11.45 o 
  -3  12   8       15.68       28.87      6.09 o 
  -2  12   8       12.39       24.94     10.27 o 
  -1  12   8        9.67       17.18      7.67 o 
   0  12   8        0.27        0.79      5.80 o 
   1  12   8       33.21       49.75     10.50 o 
   2  12   8        0.08       29.71     10.95 o 
  -6  13   8       22.20       27.75      9.13 o 
  -5  13   8       14.42       26.44      7.51 o 
  -4  13   8       59.75       53.91      8.92 o 
  -3  13   8       18.22       27.49      6.97 o 
  -2  13   8       27.77       33.26      6.96 o 
  -1  13   8        1.59       13.15      7.12 o 
   0  13   8        4.38       19.45      7.76 o 
   1  13   8        0.18        1.46      6.26 o 
  -6  14   8        0.94       12.28      9.20 o 
  -5  14   8        1.17        4.60      5.03 o 
  -4  14   8        1.43       14.50      9.74 o 
  -3  14   8        3.68       -1.14      4.89 o 
  -2  14   8       15.69       29.41      7.99 o 
  -1  14   8       45.63       44.68     10.13 o 
   0  14   8       36.58       61.97     10.79 o 
   1  14   8       33.94       40.76     10.35 o 
  -6  15   8       17.84       48.20     10.80 o 
  -5  15   8        3.53       13.07      7.44 o 
  -4  15   8        5.61       12.40      7.88 o 
  -2  15   8       33.66       32.74      6.87 o 
  -1  15   8        8.28        0.80      6.56 o 
   0  15   8        4.00        6.52     10.51 o 
   1  15   8        0.94       21.75     12.76 o 
  -5  16   8       18.08       13.49      9.48 o 
  -4  16   8       17.48       23.78      8.13 o 
  -2  16   8       22.08       25.19      7.40 o 
  -1  16   8        0.02       10.49      9.00 o 
   0  16   8        5.88       18.44      8.98 o 
  -4  17   8        4.05        6.68      6.61 o 
  -2  17   8       20.80       19.63      7.65 o 
  -1  17   8        6.16       21.38     12.84 o 
  -8   1   9        0.00       14.65     20.52 o 
  -7   1   9        1.26       -3.27      9.04 o 
  -6   1   9        0.22       -5.30      8.80 o 
  -5   1   9        2.39       24.75      8.28 o 
  -4   1   9       10.82        3.19      5.34 o 
  -3   1   9        1.53        9.61      8.12 o 
  -2   1   9        6.15       14.98      8.06 o 
  -1   1   9       54.31       49.73      9.91 o 
   0   1   9        0.26        1.04      7.84 o 
   1   1   9        8.30       20.36      8.98 o 
   2   1   9        3.89       26.36     12.74 o 
  -8   2   9       20.09        5.27     11.63 o 
  -7   2   9        7.24       23.76     11.90 o 
  -6   2   9      135.47      128.48     12.65 o 
  -5   2   9       10.06       16.57      7.79 o 
  -4   2   9        0.12       13.08      9.41 o 
  -3   2   9        0.03        3.26      5.67 o 
  -2   2   9       12.75       21.63      7.78 o 
  -1   2   9       78.88       85.99     12.49 o 
   0   2   9       10.53        2.25      6.43 o 
   1   2   9        5.85       31.15     10.65 o 
   2   2   9        0.98       13.46     10.63 o 
  -8   3   9        3.82        6.44      8.81 o 
  -7   3   9       42.84       51.59     10.71 o 
  -6   3   9        1.62        7.00      6.97 o 
  -5   3   9       45.73       57.13      9.36 o 
  -4   3   9        2.76       15.06      5.26 o 
  -3   3   9        0.01        7.33      7.06 o 
  -2   3   9        9.18       11.85      7.29 o 
  -1   3   9       11.03       24.83     12.44 o 
   0   3   9       30.52       31.83      9.81 o 
   1   3   9       24.58       25.19     13.03 o 
   2   3   9        4.38       13.60     10.11 o 
  -7   4   9        7.54       11.07     13.39 o 
  -6   4   9        1.00        9.79      6.87 o 
  -5   4   9       18.25        9.67      7.38 o 
  -4   4   9        0.85        8.14      5.78 o 
  -3   4   9       71.86      100.53     11.12 o 
  -2   4   9       36.70       40.38      9.00 o 
  -1   4   9        9.84        9.35      6.80 o 
   0   4   9        0.37        1.20      6.02 o 
   1   4   9        3.07        2.04      7.79 o 
   2   4   9        4.88        5.16      8.23 o 
  -7   5   9       23.91       40.19     10.74 o 
  -6   5   9       27.10       28.53     10.56 o 
  -5   5   9       14.50       19.66      6.48 o 
  -4   5   9      128.40      138.21      9.14 o 
  -3   5   9      117.51      107.96     10.97 o 
  -2   5   9        2.23       18.93     10.10 o 
  -1   5   9       21.59       13.43     11.17 o 
   0   5   9       31.54       10.02      8.56 o 
   1   5   9        2.94        4.71      8.82 o 
   2   5   9        3.61       21.48     10.21 o 
  -7   6   9       47.98       70.30     13.59 o 
  -6   6   9       18.21        9.52      7.54 o 
  -4   6   9       23.26       27.51      6.15 o 
  -3   6   9        1.98       13.58      7.13 o 
  -2   6   9       82.15       95.02     19.73 o 
  -1   6   9        0.38        5.14     10.40 o 
   0   6   9        9.75        1.53      8.28 o 
   1   6   9        1.12        0.47      6.28 o 
   2   6   9        0.31       -1.58      7.06 o 
  -7   7   9        0.09        1.28      7.47 o 
  -5   7   9       37.57       45.60      8.89 o 
  -4   7   9       13.26       14.55      7.14 o 
  -3   7   9       45.80       37.17      7.61 o 
  -2   7   9       52.83       62.36     12.14 o 
  -1   7   9       25.21       28.59      8.84 o 
   0   7   9        4.00       -3.83      7.84 o 
   1   7   9        4.84       16.92     11.69 o 
  -7   8   9        4.16       31.09     11.22 o 
  -5   8   9       24.36       25.02      6.96 o 
  -4   8   9        5.69       27.54      7.98 o 
  -3   8   9      119.94      117.70     11.26 o 
  -2   8   9       30.40       25.91      8.28 o 
  -1   8   9        1.02       16.06     10.00 o 
   0   8   9        8.22       25.56     10.24 o 
   1   8   9        0.17       37.79     14.65 o 
  -7   9   9       42.86       63.98     11.50 o 
  -6   9   9        3.85       19.35     10.80 o 
  -5   9   9       47.53       44.85      8.22 o 
  -4   9   9       34.01       29.15      6.86 o 
  -3   9   9      107.41      114.75     11.36 o 
  -2   9   9       14.45       17.09      9.01 o 
  -1   9   9        2.44       24.63     23.92 o 
   0   9   9        9.73       10.39     10.98 o 
   1   9   9        0.20       -2.72      7.60 o 
  -6  10   9       21.30       31.05      8.61 o 
  -5  10   9        9.98       32.52      8.98 o 
  -4  10   9      112.16       78.31      8.92 o 
  -3  10   9       47.16       67.04     11.62 o 
  -2  10   9       11.52        7.03      7.44 o 
  -1  10   9        0.15        9.78      7.46 o 
   0  10   9       10.29       12.85      8.33 o 
   1  10   9        3.66        0.41      6.63 o 
  -6  11   9       14.93       18.75      8.85 o 
  -5  11   9       76.39       84.11     10.85 o 
  -4  11   9       19.41       19.78      7.46 o 
  -3  11   9       28.90       25.36      8.67 o 
  -2  11   9        3.40       11.72      7.87 o 
  -1  11   9        0.54       13.25      8.37 o 
   0  11   9        0.26        5.59      9.15 o 
  -5  12   9        4.45       16.27      7.56 o 
  -3  12   9       64.28       64.37      9.73 o 
  -2  12   9       11.04       20.85      8.41 o 
  -1  12   9       10.05       13.72     14.88 o 
   0  12   9        1.88       25.93      9.20 o 
  -5  13   9       17.20       43.82     10.60 o 
  -4  13   9       50.62       50.04     11.75 o 
  -3  13   9       14.68       30.29      8.57 o 
  -2  13   9        7.70        8.05      8.61 o 
  -1  13   9        0.58       -1.93      7.71 o 
  -4  14   9       65.55       77.26     12.51 o 
  -3  14   9       20.23       19.72     10.20 o 
  -2  14   9        3.50        1.91      6.74 o 
  -1  14   9        0.33       11.62      7.86 o 
  -6   0  10       52.50       37.16     13.87 o 
  -4   0  10       12.54       53.37     34.54 o 
  -3   0  10        2.01       -5.07     10.37 o 
  -2   0  10        0.59       19.00     34.48 o 
  -1   0  10       11.53       48.23     26.22 o 
   0   0  10        1.30       -0.12     13.89 o 
  -6   1  10       14.23       18.51      8.46 o 
  -5   1  10        0.29       11.42      6.96 o 
  -4   1  10        4.17       24.95      8.91 o 
  -3   1  10        3.51        5.91      7.36 o 
  -2   1  10        0.28        4.88      7.35 o 
  -1   1  10        3.00        9.69      9.84 o 
   0   1  10       91.02       77.67     15.95 o 
  -6   2  10        2.94       18.49     10.38 o 
  -5   2  10       29.12       52.47     11.93 o 
  -3   2  10       17.26       14.11     13.98 o 
  -2   2  10        9.79        8.14      7.51 o 
  -1   2  10        0.02       12.16     10.16 o 
   0   2  10       29.84       63.54     12.35 o 
  -6   3  10        5.91       17.73      9.82 o 
  -5   3  10       39.90       41.36      8.48 o 
  -4   3  10        0.08       19.26     13.08 o 
  -3   3  10        0.00       -1.83      7.03 o 
  -2   3  10        0.07       21.94     10.72 o 
  -1   3  10       73.31       60.16     13.80 o 
   0   3  10        0.48       31.73     16.26 o 
  -6   4  10       18.07       31.79     11.50 o 
  -5   4  10        8.28        2.96      7.08 o 
  -3   4  10        9.93       23.41      9.14 o 
  -2   4  10       88.04       94.61     12.45 o 
  -1   4  10       34.08       44.46     11.00 o 
   0   4  10       44.57       56.36     14.34 o 
  -6   5  10        3.21       25.39     11.35 o 
  -5   5  10        4.90       23.55     11.26 o 
  -4   5  10        5.01       18.09     11.16 o 
  -3   5  10       13.55       33.19     15.86 o 
  -2   5  10       47.60       49.84     10.59 o 
  -1   5  10       12.04       16.90      8.93 o 
   0   5  10        0.74       19.02     11.82 o 
  -6   6  10        1.76       10.96      8.01 o 
  -5   6  10        4.67       18.24     13.47 o 
  -4   6  10       13.33       30.54      9.37 o 
  -3   6  10       52.75       66.22     13.37 o 
  -2   6  10        6.75        4.23      7.82 o 
  -1   6  10        4.53       14.27     11.04 o 
  -5   7  10        0.27       16.34      9.42 o 
  -4   7  10       11.18       -2.12      6.71 o 
  -3   7  10       26.73       40.05     10.53 o 
  -2   7  10        3.18        6.15      8.29 o 
  -1   7  10        2.46        2.75     12.06 o 
  -5   8  10        0.02        0.80      7.97 o 
  -4   8  10       13.20       21.48     11.66 o 
  -3   8  10        8.03       15.61      8.30 o 
  -2   8  10       13.43       21.97     11.08 o 
  -1   8  10        9.78        5.93     10.26 o 
  -4   9  10        7.40       10.44      8.30 o 
  -3   9  10        5.38        8.89      8.46 o 
  -2   9  10        3.06        0.50      6.73 o 
  -4  10  10        0.01        7.01     11.26 o 
  -3  10  10        0.93        8.95     18.00 o 
                                                 
